# Supplementary material for: The first Paratropididae (Araneae, Mygalomorphae) from Colombia: new genus, species and records
Source: Zookeys. 2019 Mar 14;830:1–32. doi: 10.3897/zookeys.830.31433 (PMC6428803; doi:10.3897/zookeys.830.31433)
Supplement: XML Treatment for Anisaspis camarita [file zookeys.830.31433-treatment2.xml]

<!DOCTYPE tp:taxon-treatment
  PUBLIC "-//TaxonX//DTD Taxonomic Treatment Publishing DTD v0 20100105//EN" "tax-treatment-NSO.dtd">
<tp:taxon-treatment xmlns:tp="http://www.plazi.org/taxpub"><tp:treatment-meta><kwd-group><label>Taxon classification</label><kwd><named-content xmlns:xlink="http://www.w3.org/1999/xlink" content-type="kingdom">Animalia</named-content></kwd><kwd><named-content xmlns:xlink="http://www.w3.org/1999/xlink" content-type="order">Araneae</named-content></kwd><kwd><named-content xmlns:xlink="http://www.w3.org/1999/xlink" content-type="family">Paratropididae</named-content></kwd></kwd-group><mixed-citation publication-type="journal"><person-group><name><surname>Perafán</surname><given-names>Carlos</given-names></name><name><surname>Galvis</surname><given-names>William</given-names></name><name><surname>Pérez-Miles</surname><given-names>Fernando</given-names></name></person-group><article-title>The first <tp:taxon-name><tp:taxon-name-part taxon-name-part-type="family">Paratropididae</tp:taxon-name-part></tp:taxon-name> (<tp:taxon-name><tp:taxon-name-part taxon-name-part-type="order">Araneae</tp:taxon-name-part></tp:taxon-name>, <tp:taxon-name><tp:taxon-name-part taxon-name-part-type="suborder">Mygalomorphae</tp:taxon-name-part></tp:taxon-name>) from Colombia: new genus, species and records</article-title><source>Zookeys</source><day>14</day><month>3</month><year>2019</year><volume>830</volume><fpage>1</fpage><lpage>32</lpage><pub-id pub-id-type="doi">10.3897/zookeys.830.31433</pub-id></mixed-citation></tp:treatment-meta><tp:nomenclature><tp:taxon-name>
                <tp:taxon-name-part taxon-name-part-type="genus" reg="Anisaspis">Anisaspis</tp:taxon-name-part>
                <tp:taxon-name-part taxon-name-part-type="species" reg="camarita">camarita</tp:taxon-name-part>
                <object-id xmlns:xlink="http://www.w3.org/1999/xlink" content-type="zoobank" xlink:type="simple">http://zoobank.org/E0378E15-1F64-4F82-BE43-3305D962984C</object-id>
              </tp:taxon-name><tp:taxon-status xmlns:xlink="http://www.w3.org/1999/xlink" xlink:type="simple">sp. n.</tp:taxon-status><xref ref-type="fig" rid="F1">Figure 1</xref></tp:nomenclature><tp:treatment-sec sec-type="type material" id="SECID0E5ZAE"><title>Type material.</title><p><bold><italic>Holotype</italic></bold> male from Colombia, Meta, Villavicencio, Bosque de Bavaria, <named-content xmlns:xlink="http://www.w3.org/1999/xlink" content-type="dwc:verbatimCoordinates" xlink:type="simple"><named-content content-type="geo-json" specific-use="{&#34;type&#34;:&#34;Point&#34;,&#34;coordinates&#34;:[-73.648000,4.180890]}" id="NCID0EM1AE" xlink:type="simple">4.18089N, 73.64800W</named-content></named-content>, 570 m, 7-X-2005, col. HJ Salazar (<named-content xmlns:xlink="http://www.w3.org/1999/xlink" content-type="dwc:institutional_code" xlink:type="simple">ICN</named-content>-Ar 1404).</p></tp:treatment-sec><tp:treatment-sec sec-type="diagnosis" id="SECID0EY1AE"><title>Diagnosis.</title><p><italic><tp:taxon-name><tp:taxon-name-part taxon-name-part-type="genus" reg="Anisaspis">Anisaspis</tp:taxon-name-part><tp:taxon-name-part taxon-name-part-type="species" reg="camarita">camarita</tp:taxon-name-part></tp:taxon-name></italic> sp. n. differs from <italic><tp:taxon-name><tp:taxon-name-part taxon-name-part-type="genus" reg="Anisaspis">A.</tp:taxon-name-part><tp:taxon-name-part taxon-name-part-type="species" reg="tuberculata">tuberculata</tp:taxon-name-part></tp:taxon-name></italic> by the absence of a spine on dorsal tarsi distally, longer spinnerets (<abbrev xmlns:xlink="http://www.w3.org/1999/xlink" xlink:title="posterior lateral spinnerets" id="ABBRID0EU2AE" xlink:type="simple">PLS</abbrev>) with apical segment digitiform (domed in <italic><tp:taxon-name><tp:taxon-name-part taxon-name-part-type="genus" reg="Anisaspis">A.</tp:taxon-name-part><tp:taxon-name-part taxon-name-part-type="species" reg="tuberculata">tuberculata</tp:taxon-name-part></tp:taxon-name></italic>) (Figure <xref ref-type="fig" rid="F1">1A, B</xref>) and <abbrev xmlns:xlink="http://www.w3.org/1999/xlink" xlink:title="anterior median eyes" id="ABBRID0EH3AE" xlink:type="simple">AME</abbrev> on a super-tubercle (another higher tubercle on the ocular tubercle, Figure <xref ref-type="fig" rid="F1">1D</xref>).</p></tp:treatment-sec><tp:treatment-sec sec-type="description" id="SECID0EP3AE"><title>Description.</title><p><bold><italic>Holotype male</italic></bold> (<named-content xmlns:xlink="http://www.w3.org/1999/xlink" content-type="dwc:institutional_code" xlink:type="simple">ICN</named-content>-Ar 1404) (Figure <xref ref-type="fig" rid="F1">1</xref>): total length 12.6; carapace length 6.0, width 6.5; abdomen length 5.8, width 3.4; chelicerae length 2.8. Color (in alcohol): body with soil particles encrusted; carapace, chelicerae, coxa, trochanter and femur dark reddish brown; abdomen dorsally and patella-tarsus brown. Carapace: glabrous, striae conspicuous, lateral margins with single line of curved setae mixed with disperse clubbed setae; caput strongly arched, separated from thoracic region by transverse shallow fovea, straight, width 1.1 (Figure <xref ref-type="fig" rid="F1">1A</xref>). Eyes and ocular tubercle: tubercle length 1.0, width 1.0, very elevated (height 0.8) and forwardly directed, with few stout setae. <abbrev xmlns:xlink="http://www.w3.org/1999/xlink" xlink:title="anterior median eyes" id="ABBRID0EK4AE" xlink:type="simple">AME</abbrev> on a supertubercle (another higher tubercle on the ocular tubercle, Figure <xref ref-type="fig" rid="F1">1D</xref>). Clypeus absent. Anterior eye row slightly procurved, posterior recurved. Ocular sizes and interdistances: <abbrev xmlns:xlink="http://www.w3.org/1999/xlink" xlink:title="anterior median eyes" id="ABBRID0ES4AE" xlink:type="simple">AME</abbrev> 0.25, <abbrev xmlns:xlink="http://www.w3.org/1999/xlink" xlink:title="anterior lateral eye" id="ABBRID0EW4AE" xlink:type="simple">ALE</abbrev> 0.30, <abbrev xmlns:xlink="http://www.w3.org/1999/xlink" xlink:title="posterior median eyes" id="ABBRID0E14AE" xlink:type="simple">PME</abbrev> 0.23, <abbrev xmlns:xlink="http://www.w3.org/1999/xlink" xlink:title="posterior lateral eyes" id="ABBRID0E54AE" xlink:type="simple">PLE</abbrev> 0.28, <abbrev xmlns:xlink="http://www.w3.org/1999/xlink" xlink:title="anterior median eyes" id="ABBRID0EC5AE" xlink:type="simple">AME</abbrev>-<abbrev xmlns:xlink="http://www.w3.org/1999/xlink" xlink:title="anterior median eyes" id="ABBRID0EG5AE" xlink:type="simple">AME</abbrev> 0.15, <abbrev xmlns:xlink="http://www.w3.org/1999/xlink" xlink:title="anterior median eyes" id="ABBRID0EK5AE" xlink:type="simple">AME</abbrev>-<abbrev xmlns:xlink="http://www.w3.org/1999/xlink" xlink:title="anterior lateral eye" id="ABBRID0EO5AE" xlink:type="simple">ALE</abbrev> 0.05, <abbrev xmlns:xlink="http://www.w3.org/1999/xlink" xlink:title="posterior median eyes" id="ABBRID0ES5AE" xlink:type="simple">PME</abbrev>-<abbrev xmlns:xlink="http://www.w3.org/1999/xlink" xlink:title="posterior median eyes" id="ABBRID0EW5AE" xlink:type="simple">PME</abbrev> 0.48, <abbrev xmlns:xlink="http://www.w3.org/1999/xlink" xlink:title="posterior median eyes" id="ABBRID0E15AE" xlink:type="simple">PME</abbrev>-<abbrev xmlns:xlink="http://www.w3.org/1999/xlink" xlink:title="posterior lateral eyes" id="ABBRID0E55AE" xlink:type="simple">PLE</abbrev> 0.05, <abbrev xmlns:xlink="http://www.w3.org/1999/xlink" xlink:title="anterior lateral eye" id="ABBRID0EC6AE" xlink:type="simple">ALE</abbrev>-<abbrev xmlns:xlink="http://www.w3.org/1999/xlink" xlink:title="posterior lateral eyes" id="ABBRID0EG6AE" xlink:type="simple">PLE</abbrev> 0.08, <abbrev xmlns:xlink="http://www.w3.org/1999/xlink" xlink:title="anterior median eyes" id="ABBRID0EK6AE" xlink:type="simple">AME</abbrev>-<abbrev xmlns:xlink="http://www.w3.org/1999/xlink" xlink:title="posterior median eyes" id="ABBRID0EO6AE" xlink:type="simple">PME</abbrev> 0.10, <abbrev xmlns:xlink="http://www.w3.org/1999/xlink" xlink:title="anterior lateral eye" id="ABBRID0ES6AE" xlink:type="simple">ALE</abbrev>-<abbrev xmlns:xlink="http://www.w3.org/1999/xlink" xlink:title="anterior lateral eye" id="ABBRID0EW6AE" xlink:type="simple">ALE</abbrev> 0.65, <abbrev xmlns:xlink="http://www.w3.org/1999/xlink" xlink:title="posterior lateral eyes" id="ABBRID0E16AE" xlink:type="simple">PLE</abbrev>-<abbrev xmlns:xlink="http://www.w3.org/1999/xlink" xlink:title="posterior lateral eyes" id="ABBRID0E56AE" xlink:type="simple">PLE</abbrev> 0.70. Chelicerae: short sparse bristles on dorsal and lateral areas, long fine bristles on ventral and anterior area. Rastellun absent. Cheliceral furrow with two rows of teeth well-developed, 12 and 9 teeth on promargin and retromargin, respectively. Fang long. Labium: length 0.7, width 0.9, with 77 cuspules on anterior edge (Figure <xref ref-type="fig" rid="F1">1C</xref>). Labio-sternal groove narrower in the middle than laterally. Maxillae longer than wide, with the anterior prolateral lobe very elongated, conical (Figure <xref ref-type="fig" rid="F1">1C</xref>); with 75/78 rounded cuspules spaced, largely spread over prolatero-ventral border from the inner edge to anterior lobe. Lyra absent. Sternum: length 2.5, width 3.4; three pairs of sigillae, anterior and median subcircular, posterior sigillae oval, all submarginal. Anterior half of sternum elevated (Figure <xref ref-type="fig" rid="F1">1C</xref>).</p><p>Legs: cuticle with soil particles encrusted. Leg and palpal segments measurements provided in Table <xref ref-type="table" rid="T1">1</xref>. Leg I clearly thicker than the others. Bristles, plumose and thorn-like setae and spines evident. Trichobothria: filiform, on central 2/3 of tarsi, palp 5, leg I 8, II 7, III 6, IV 8; on distal 1/4 of metatarsi, legs I-III 4, IV 5; and on proximal 1/3 of tibiae, palp two rows of 3 each, legs I-III two rows of 4 each, IV two rows of 4 and 1 respectively. Scopula absent. Pseudoscopula weak and divided by conical longer setae, only present on distal tarsi I and II; tarsi III and IV with few sparse pseudoscopula setae. Claw tufts absent. Tarsal claws: <abbrev xmlns:xlink="http://www.w3.org/1999/xlink" xlink:title="inferior tarsal claw" id="ABBRID0EVAAG" xlink:type="simple">ITC</abbrev> absent on all legs but a very small tooth present on right leg I in the same position of <abbrev xmlns:xlink="http://www.w3.org/1999/xlink" xlink:title="inferior tarsal claw" id="ABBRID0EZAAG" xlink:type="simple">ITC</abbrev>; <abbrev xmlns:xlink="http://www.w3.org/1999/xlink" xlink:title="superior tarsal claw" id="ABBRID0E4AAG" xlink:type="simple">STC</abbrev> with one medial tooth on all legs. Tibial apophysis absent. Spination: principally thorn-like setae on all segments. Spines: palp and legs I-II 0; leg III, <abbrev xmlns:xlink="http://www.w3.org/1999/xlink" xlink:title="femur" id="ABBRID0EBBAG" xlink:type="simple">fe</abbrev> 0, <abbrev xmlns:xlink="http://www.w3.org/1999/xlink" xlink:title="patella" id="ABBRID0EFBAG" xlink:type="simple">pa</abbrev> 0, <abbrev xmlns:xlink="http://www.w3.org/1999/xlink" xlink:title="tibia" id="ABBRID0EJBAG" xlink:type="simple">ti</abbrev> 0, <abbrev xmlns:xlink="http://www.w3.org/1999/xlink" xlink:title="metatarsus" id="ABBRID0ENBAG" xlink:type="simple">me</abbrev> 1pd, 3v, <abbrev xmlns:xlink="http://www.w3.org/1999/xlink" xlink:title="tarsus" id="ABBRID0ERBAG" xlink:type="simple">ta</abbrev> 1p; leg IV, <abbrev xmlns:xlink="http://www.w3.org/1999/xlink" xlink:title="femur" id="ABBRID0EVBAG" xlink:type="simple">fe</abbrev> 0, <abbrev xmlns:xlink="http://www.w3.org/1999/xlink" xlink:title="patella" id="ABBRID0EZBAG" xlink:type="simple">pa</abbrev> 0, <abbrev xmlns:xlink="http://www.w3.org/1999/xlink" xlink:title="tibia" id="ABBRID0E4BAG" xlink:type="simple">ti</abbrev> 0, <abbrev xmlns:xlink="http://www.w3.org/1999/xlink" xlink:title="metatarsus" id="ABBRID0EBCAG" xlink:type="simple">me</abbrev> 2v, <abbrev xmlns:xlink="http://www.w3.org/1999/xlink" xlink:title="tarsus" id="ABBRID0EFCAG" xlink:type="simple">ta</abbrev> 1p.</p><table-wrap id="T1" position="float" orientation="portrait"><label>Table 1.</label><caption><p>Lengths (in mm) of legs and palpal segments of the holotype male <italic><tp:taxon-name><tp:taxon-name-part taxon-name-part-type="genus" reg="Anisaspis">Anisaspis</tp:taxon-name-part><tp:taxon-name-part taxon-name-part-type="species" reg="camarita">camarita</tp:taxon-name-part></tp:taxon-name></italic> sp. n.</p></caption><table id="TID0EONBG" rules="all"><tbody><tr><th rowspan="1" colspan="1"/><th rowspan="1" colspan="1">I</th><th rowspan="1" colspan="1">II</th><th rowspan="1" colspan="1">III</th><th rowspan="1" colspan="1">IV</th><th rowspan="1" colspan="1">Palp</th></tr><tr><td rowspan="1" colspan="1">Femur</td><td rowspan="1" colspan="1">6.4</td><td rowspan="1" colspan="1">5.3</td><td rowspan="1" colspan="1">4.6</td><td rowspan="1" colspan="1">6.1</td><td rowspan="1" colspan="1">2.6</td></tr><tr><td rowspan="1" colspan="1">Patella</td><td rowspan="1" colspan="1">3.3</td><td rowspan="1" colspan="1">2.5</td><td rowspan="1" colspan="1">2.2</td><td rowspan="1" colspan="1">2.4</td><td rowspan="1" colspan="1">1.5</td></tr><tr><td rowspan="1" colspan="1">Tibia</td><td rowspan="1" colspan="1">6.0</td><td rowspan="1" colspan="1">4.2</td><td rowspan="1" colspan="1">3.4</td><td rowspan="1" colspan="1">5.1</td><td rowspan="1" colspan="1">1.9</td></tr><tr><td rowspan="1" colspan="1">Metatarsus</td><td rowspan="1" colspan="1">5.0</td><td rowspan="1" colspan="1">4.5</td><td rowspan="1" colspan="1">4.0</td><td rowspan="1" colspan="1">5.9</td><td rowspan="1" colspan="1">–</td></tr><tr><td rowspan="1" colspan="1">Tarsus</td><td rowspan="1" colspan="1">2.0</td><td rowspan="1" colspan="1">2.0</td><td rowspan="1" colspan="1">2.0</td><td rowspan="1" colspan="1">2.4</td><td rowspan="1" colspan="1">1.0</td></tr><tr><td rowspan="1" colspan="1">Total</td><td rowspan="1" colspan="1">22.7</td><td rowspan="1" colspan="1">18.5</td><td rowspan="1" colspan="1">16.2</td><td rowspan="1" colspan="1">21.9</td><td rowspan="1" colspan="1">7.0</td></tr></tbody></table></table-wrap><p>Palp: cymbium with two unequal lobes separated by a sclerotized groove; tibia with shallow distoventral groove. Palpal bulb pyriform elongated; embolus curved, long, tapering to the apex, apex wide; a triangular translucent tooth on the subapical region, close to the apex (Figure <xref ref-type="fig" rid="F1">1E, F</xref>).</p><p>Abdomen: with four longitudinal dorsal rows of seven small tubercles, each emitting from its summit a plumose, bacilliform seta; lateral area finely tuberculate, with smaller plumose setae (Figure <xref ref-type="fig" rid="F1">1A</xref>). Book lung apertures projected, oval, sclerotized (Figure <xref ref-type="fig" rid="F1">1B</xref>). Spinnerets: <abbrev xmlns:xlink="http://www.w3.org/1999/xlink" xlink:title="posterior median spinnerets" id="ABBRID0EWHAG" xlink:type="simple">PMS</abbrev> absent; <abbrev xmlns:xlink="http://www.w3.org/1999/xlink" xlink:title="posterior lateral spinnerets" id="ABBRID0E1HAG" xlink:type="simple">PLS</abbrev> length 2.8, apical segment digitiform. Basal segment of <abbrev xmlns:xlink="http://www.w3.org/1999/xlink" xlink:title="posterior lateral spinnerets" id="ABBRID0E5HAG" xlink:type="simple">PLS</abbrev> divided in two unequal cuticle plates (Figure <xref ref-type="fig" rid="F1">1B</xref>).</p><p><bold><italic>Female.</italic></bold> Unknown.</p></tp:treatment-sec><tp:treatment-sec sec-type="distribution" id="SECID0ENIAG"><title>Distribution.</title><p>Only known from its type locality, in the foothills of the Eastern Cordillera of Colombian Andes (at 570 m altitude), Meta Department, Bavaria forest (Figure <xref ref-type="fig" rid="F10">10</xref>).</p></tp:treatment-sec><tp:treatment-sec sec-type="etymology" id="SECID0EXIAG"><title>Etymology.</title><p>The specific epithet <italic>camarita</italic> is a noun in apposition which means friend, in the colloquial way of the Llanos Region of Colombia, where this species is distributed.</p></tp:treatment-sec><tp:treatment-sec><!--Section generated to contain objects referenced in tp:taxon-treatment.--><fig id="F1" position="float" orientation="portrait"><label>Figure 1.</label><caption><p><italic><tp:taxon-name><tp:taxon-name-part taxon-name-part-type="genus" reg="Anisaspis">Anisaspis</tp:taxon-name-part><tp:taxon-name-part taxon-name-part-type="species" reg="camarita">camarita</tp:taxon-name-part></tp:taxon-name></italic> sp. n., male. <bold>A, B</bold><italic>habitus</italic><bold>A</bold> dorsal view <bold>B</bold> ventral view <bold>C</bold> sternum, labium and maxillae <bold>D</bold> caput and ocular tubercle <bold>E, F</bold> palpal bulb <bold>E</bold> prolateral view <bold>F</bold> retrolateral view. Arrow points to the triangular tooth on the subapical region of the embolus. Scale bars: 1.0 mm (<bold>A–D</bold>); 0.5 mm (<bold>E, F</bold>).</p></caption><graphic xmlns:xlink="http://www.w3.org/1999/xlink" xlink:href="zookeys-830-001-g001.jpg" position="float" orientation="portrait" xlink:type="simple" id="oo_273120.jpg"/></fig><fig id="F10" position="float" orientation="portrait"><label>Figure 10.</label><caption><p>Distribution records of the entire family <tp:taxon-name><tp:taxon-name-part taxon-name-part-type="family">Paratropididae</tp:taxon-name-part></tp:taxon-name> Simon, 1889; genera differentiated by color. <bold>A</bold><italic><tp:taxon-name><tp:taxon-name-part taxon-name-part-type="genus" reg="Anisaspis">Anisaspis</tp:taxon-name-part><tp:taxon-name-part taxon-name-part-type="species" reg="camarita">camarita</tp:taxon-name-part></tp:taxon-name></italic> sp. n. <bold>B</bold><italic><tp:taxon-name><tp:taxon-name-part taxon-name-part-type="genus" reg="Anisaspis">Anisaspis</tp:taxon-name-part><tp:taxon-name-part taxon-name-part-type="species" reg="tuberculata">tuberculata</tp:taxon-name-part></tp:taxon-name></italic> Simon, 1892 <bold>C</bold><italic><tp:taxon-name><tp:taxon-name-part taxon-name-part-type="genus" reg="Anisaspoides">Anisaspoides</tp:taxon-name-part><tp:taxon-name-part taxon-name-part-type="species" reg="gigantea">gigantea</tp:taxon-name-part></tp:taxon-name></italic> F.O. Pickard-Cambridge, 1896 <bold>D</bold><italic><tp:taxon-name><tp:taxon-name-part taxon-name-part-type="genus" reg="Melloina">Melloina</tp:taxon-name-part><tp:taxon-name-part taxon-name-part-type="species" reg="gracilis">gracilis</tp:taxon-name-part></tp:taxon-name></italic> (Schenkel, 1953) <bold>E</bold><italic><tp:taxon-name><tp:taxon-name-part taxon-name-part-type="genus" reg="Melloina">Melloina</tp:taxon-name-part><tp:taxon-name-part taxon-name-part-type="species" reg="rickwesti">rickwesti</tp:taxon-name-part></tp:taxon-name></italic> Raven, 1999 <bold>F</bold><italic><tp:taxon-name><tp:taxon-name-part taxon-name-part-type="genus" reg="Melloina">Melloina</tp:taxon-name-part><tp:taxon-name-part taxon-name-part-type="species" reg="santuario">santuario</tp:taxon-name-part></tp:taxon-name></italic> Bertani, 2013 <bold>G</bold><italic><tp:taxon-name><tp:taxon-name-part taxon-name-part-type="genus" reg="Paratropis">Paratropis</tp:taxon-name-part><tp:taxon-name-part taxon-name-part-type="species" reg="elicioi">elicioi</tp:taxon-name-part></tp:taxon-name></italic> Dupérré, 2015 <bold>H</bold><italic><tp:taxon-name><tp:taxon-name-part taxon-name-part-type="genus" reg="Paratropis">Paratropis</tp:taxon-name-part><tp:taxon-name-part taxon-name-part-type="species" reg="florezi">florezi</tp:taxon-name-part></tp:taxon-name></italic> sp. n. <bold>I</bold><italic><tp:taxon-name><tp:taxon-name-part taxon-name-part-type="genus" reg="Paratropis">Paratropis</tp:taxon-name-part><tp:taxon-name-part taxon-name-part-type="species" reg="papilligera">papilligera</tp:taxon-name-part></tp:taxon-name></italic> F.O. Pickard-Cambridge, 1896 <bold>J</bold><italic><tp:taxon-name><tp:taxon-name-part taxon-name-part-type="genus" reg="Paratropis">Paratropis</tp:taxon-name-part><tp:taxon-name-part taxon-name-part-type="species" reg="sanguinea">sanguinea</tp:taxon-name-part></tp:taxon-name></italic> Mello-Leitão, 1923 <bold>K</bold><italic><tp:taxon-name><tp:taxon-name-part taxon-name-part-type="genus" reg="Paratropis">Paratropis</tp:taxon-name-part><tp:taxon-name-part taxon-name-part-type="species" reg="scruposa">scruposa</tp:taxon-name-part></tp:taxon-name></italic> Simon, 1889 <bold>L</bold><italic><tp:taxon-name><tp:taxon-name-part taxon-name-part-type="genus" reg="Paratropis">Paratropis</tp:taxon-name-part><tp:taxon-name-part taxon-name-part-type="species" reg="seminermis">seminermis</tp:taxon-name-part></tp:taxon-name></italic> Caporiacco, 1955 <bold>M</bold><italic><tp:taxon-name><tp:taxon-name-part taxon-name-part-type="genus" reg="Paratropis">Paratropis</tp:taxon-name-part><tp:taxon-name-part taxon-name-part-type="species" reg="tuxtlensis">tuxtlensis</tp:taxon-name-part></tp:taxon-name></italic> Valdez-Mondragón, Mendoza &amp; Francke, 2014 <bold>N</bold><italic><tp:taxon-name><tp:taxon-name-part taxon-name-part-type="genus" reg="Stormtropis">Stormtropis</tp:taxon-name-part><tp:taxon-name-part taxon-name-part-type="species" reg="colima">colima</tp:taxon-name-part></tp:taxon-name></italic> gen. n., sp. n. <bold>O</bold><italic><tp:taxon-name><tp:taxon-name-part taxon-name-part-type="genus" reg="Stormtropis">Stormtropis</tp:taxon-name-part><tp:taxon-name-part taxon-name-part-type="species" reg="muisca">muisca</tp:taxon-name-part></tp:taxon-name></italic> gen. n., sp. n. <bold>P</bold><italic><tp:taxon-name><tp:taxon-name-part taxon-name-part-type="genus" reg="Stormtropis">Stormtropis</tp:taxon-name-part><tp:taxon-name-part taxon-name-part-type="species" reg="paisa">paisa</tp:taxon-name-part></tp:taxon-name></italic> gen. n., sp. n. <bold>Q</bold><italic><tp:taxon-name><tp:taxon-name-part taxon-name-part-type="genus" reg="Stormtropis">Stormtropis</tp:taxon-name-part><tp:taxon-name-part taxon-name-part-type="species" reg="parvum">parvum</tp:taxon-name-part></tp:taxon-name></italic> gen. n., sp. n.</p></caption><graphic xmlns:xlink="http://www.w3.org/1999/xlink" xlink:href="zookeys-830-001-g010.jpg" position="float" orientation="portrait" xlink:type="simple" id="oo_273129.jpg"/></fig></tp:treatment-sec></tp:taxon-treatment>
