# Supplementary material for: The first Paratropididae (Araneae, Mygalomorphae) from Colombia: new genus, species and records
Source: Zookeys. 2019 Mar 14;830:1–32. doi: 10.3897/zookeys.830.31433 (PMC6428803; doi:10.3897/zookeys.830.31433)
Supplement: XML Treatment for Paratropis elicioi [file zookeys.830.31433-treatment4.xml]

<!DOCTYPE tp:taxon-treatment
  PUBLIC "-//TaxonX//DTD Taxonomic Treatment Publishing DTD v0 20100105//EN" "tax-treatment-NSO.dtd">
<tp:taxon-treatment xmlns:tp="http://www.plazi.org/taxpub"><tp:treatment-meta><kwd-group><label>Taxon classification</label><kwd><named-content xmlns:xlink="http://www.w3.org/1999/xlink" content-type="kingdom">Animalia</named-content></kwd><kwd><named-content xmlns:xlink="http://www.w3.org/1999/xlink" content-type="order">Araneae</named-content></kwd><kwd><named-content xmlns:xlink="http://www.w3.org/1999/xlink" content-type="family">Paratropididae</named-content></kwd></kwd-group><mixed-citation publication-type="journal"><person-group><name><surname>Perafán</surname><given-names>Carlos</given-names></name><name><surname>Galvis</surname><given-names>William</given-names></name><name><surname>Pérez-Miles</surname><given-names>Fernando</given-names></name></person-group><article-title>The first <tp:taxon-name><tp:taxon-name-part taxon-name-part-type="family">Paratropididae</tp:taxon-name-part></tp:taxon-name> (<tp:taxon-name><tp:taxon-name-part taxon-name-part-type="order">Araneae</tp:taxon-name-part></tp:taxon-name>, <tp:taxon-name><tp:taxon-name-part taxon-name-part-type="suborder">Mygalomorphae</tp:taxon-name-part></tp:taxon-name>) from Colombia: new genus, species and records</article-title><source>Zookeys</source><day>14</day><month>3</month><year>2019</year><volume>830</volume><fpage>1</fpage><lpage>32</lpage><pub-id pub-id-type="doi">10.3897/zookeys.830.31433</pub-id></mixed-citation></tp:treatment-meta><tp:nomenclature><tp:taxon-name>
                <tp:taxon-name-part taxon-name-part-type="genus" reg="Paratropis">Paratropis</tp:taxon-name-part>
                <tp:taxon-name-part taxon-name-part-type="species" reg="elicioi">elicioi</tp:taxon-name-part>
              </tp:taxon-name><tp:taxon-authority>Dupérré, 2015</tp:taxon-authority><xref ref-type="fig" rid="F2">Figure 2</xref></tp:nomenclature><tp:treatment-sec sec-type="type material" id="SECID0E1QAG"><title>Type material.</title><p><bold><italic>Holotype</italic></bold> male from Ecuador, Cotopaxi Province, Otonga Biological Reserve, near Rio Esmeraldas, <named-content xmlns:xlink="http://www.w3.org/1999/xlink" content-type="dwc:verbatimCoordinates" xlink:type="simple"><named-content content-type="geo-json" specific-use="{&#34;type&#34;:&#34;Point&#34;,&#34;coordinates&#34;:[-78.996070,-0.419410]}" id="NCID0EIRAG" xlink:type="simple">0.41941S, 78.99607W</named-content></named-content>, 1717 m, 25.xi–08.xii.2014, pitfall, col. N Dupérré &amp; E Tapia (<named-content xmlns:xlink="http://www.w3.org/1999/xlink" content-type="dwc:institutional_code" xlink:type="simple">QCAZ</named-content>), not examined.</p></tp:treatment-sec><tp:treatment-sec sec-type="material" id="SECID0EVRAG"><title>Additional material Examined.</title><p>Colombia, Nariño, Barbacoas, Altaquer, Reserva Natural Río Ñambí, <named-content xmlns:xlink="http://www.w3.org/1999/xlink" content-type="dwc:verbatimCoordinates" xlink:type="simple"><named-content content-type="geo-json" specific-use="{&#34;type&#34;:&#34;Point&#34;,&#34;coordinates&#34;:[-78.083330,1.300000]}" id="NCID0E5RAG" xlink:type="simple">1.3N, 78.08333W</named-content></named-content>, 1400 m, 17-27-vii-2012, col. M Medrano, A García, Y Cifuentes, D Martínez, 1 male (<named-content xmlns:xlink="http://www.w3.org/1999/xlink" content-type="dwc:institutional_code" xlink:type="simple">ICN</named-content>-Ar 11435); one female with the same data (<named-content xmlns:xlink="http://www.w3.org/1999/xlink" content-type="dwc:institutional_code" xlink:type="simple">ICN</named-content>-Ar 11436); one female from the same locality, 1440 m, 17-30-vi-2011, col. A García (<named-content xmlns:xlink="http://www.w3.org/1999/xlink" content-type="dwc:institutional_code" xlink:type="simple">ICN</named-content>-Ar 6974). Ecuador: Pichincha: Santo Domingo, 466 m, 1-xi-1999, col. M Rivadeneira, 1 female (<named-content xmlns:xlink="http://www.w3.org/1999/xlink" content-type="dwc:institutional_code" xlink:type="simple">QCAZ</named-content>, MV-PAR-018); Nanegalito, 1500 m, 27-xii-1996, col. M Davalos, 1 female (<named-content xmlns:xlink="http://www.w3.org/1999/xlink" content-type="dwc:institutional_code" xlink:type="simple">QCAZ</named-content>, MV-PAR-015); Nanegalito, 1400 m, 23-i-1993, col. C Segovia, 1 female (<named-content xmlns:xlink="http://www.w3.org/1999/xlink" content-type="dwc:institutional_code" xlink:type="simple">QCAZ</named-content>, MV-PAR-07); Las Tolas, 20-iii-1989, col. V Utreras, 1 female (<named-content xmlns:xlink="http://www.w3.org/1999/xlink" content-type="dwc:institutional_code" xlink:type="simple">QCAZ</named-content>, MV-PAR-031).</p><fig id="F2" position="float" orientation="portrait"><label>Figure 2.</label><caption><p><italic><tp:taxon-name><tp:taxon-name-part taxon-name-part-type="genus" reg="Paratropis">Paratropis</tp:taxon-name-part><tp:taxon-name-part taxon-name-part-type="species" reg="elicioi">elicioi</tp:taxon-name-part></tp:taxon-name></italic> Dupérré, 2015. <bold>A–C</bold> male <bold>A, B</bold><italic>habitus</italic><bold>A</bold> dorsal view <bold>B</bold> ventral view <bold>C</bold> sternum, labium and maxillae <bold>D</bold> sternum, labium and maxillae female <bold>E, F</bold> palpal bulb <bold>E</bold> prolateral view <bold>F</bold> retrolateral view <bold>G</bold><italic>habitus</italic> female, dorsal view <bold>H</bold> spermathecae. Scale bars: 1.0 mm(<bold>A–D, G</bold>); 0.5 mm (<bold>E–H</bold>).</p></caption><graphic xmlns:xlink="http://www.w3.org/1999/xlink" xlink:href="zookeys-830-001-g002.jpg" position="float" orientation="portrait" xlink:type="simple" id="oo_273121.jpg"/></fig></tp:treatment-sec><tp:treatment-sec sec-type="Emended diagnosis" id="SECID0ERVAG"><title>Emended diagnosis.</title><p>Males of <italic><tp:taxon-name><tp:taxon-name-part taxon-name-part-type="genus" reg="Paratropis">P.</tp:taxon-name-part><tp:taxon-name-part taxon-name-part-type="species" reg="elicioi">elicioi</tp:taxon-name-part></tp:taxon-name></italic> differ from those of other <italic><tp:taxon-name><tp:taxon-name-part taxon-name-part-type="genus" reg="Paratropis">Paratropis</tp:taxon-name-part></tp:taxon-name></italic> species by the morphology of the palpal bulb with very long and straight embolus (Figure <xref ref-type="fig" rid="F2">2E, F</xref>). Females can be distinguished by the morphology of spermathecal receptacles with long neck, longitudinal dorsal fold and numerous apical lobes (Figure <xref ref-type="fig" rid="F2">2H</xref>).</p></tp:treatment-sec><tp:treatment-sec sec-type="remarks" id="SECID0ERWAG"><title>Remarks.</title><p>The examination of new material from Colombia and Ecuador allowed us to infer that both the diagnosis and the descriptions of the two sexes of <italic><tp:taxon-name><tp:taxon-name-part taxon-name-part-type="genus" reg="Paratropis">P.</tp:taxon-name-part><tp:taxon-name-part taxon-name-part-type="species" reg="elicioi">elicioi</tp:taxon-name-part></tp:taxon-name></italic> were inaccurate (<xref ref-type="bibr" rid="B6">Dupérré 2015</xref>). Below we present an emended description.</p></tp:treatment-sec><tp:treatment-sec sec-type="description" id="SECID0EGXAG"><title>Description.</title><p><bold><italic>Male</italic></bold> (<named-content xmlns:xlink="http://www.w3.org/1999/xlink" content-type="dwc:institutional_code" xlink:type="simple">ICN</named-content>-Ar 11435) (Figure <xref ref-type="fig" rid="F2">2A–C, E, F</xref>): total length 13.0; carapace length 6.1, width 6.1; abdomen length 6.0, width 3.8; chelicerae length 1.9. Color (in alcohol): body with few soil particles encrusted; carapace, chelicerae and legs reddish brown; abdomen grayish brown (Figure <xref ref-type="fig" rid="F2">2A</xref>). Carapace: slightly setose, with a single line of curved setae mixed with disperse clubbed setae, striae conspicuous; caput arched, separated from thoracic region by transverse shallow fovea, straight, width 0.9 (Figure <xref ref-type="fig" rid="F2">2A</xref>). Eyes and ocular tubercle: tubercle length 0.9, width 1.1, very elevated (height 0.8) and forwardly directed, with few setae. Clypeus absent. Anterior eye row slightly procurved, posterior recurved. Ocular sizes and interdistances: <abbrev xmlns:xlink="http://www.w3.org/1999/xlink" xlink:title="anterior median eyes" id="ABBRID0EFYAG" xlink:type="simple">AME</abbrev> 0.35, <abbrev xmlns:xlink="http://www.w3.org/1999/xlink" xlink:title="anterior lateral eye" id="ABBRID0EJYAG" xlink:type="simple">ALE</abbrev> 0.35, <abbrev xmlns:xlink="http://www.w3.org/1999/xlink" xlink:title="posterior median eyes" id="ABBRID0ENYAG" xlink:type="simple">PME</abbrev> 0.20, <abbrev xmlns:xlink="http://www.w3.org/1999/xlink" xlink:title="posterior lateral eyes" id="ABBRID0ERYAG" xlink:type="simple">PLE</abbrev> 0.25, <abbrev xmlns:xlink="http://www.w3.org/1999/xlink" xlink:title="anterior median eyes" id="ABBRID0EVYAG" xlink:type="simple">AME</abbrev>-<abbrev xmlns:xlink="http://www.w3.org/1999/xlink" xlink:title="anterior median eyes" id="ABBRID0EZYAG" xlink:type="simple">AME</abbrev> 0.10, <abbrev xmlns:xlink="http://www.w3.org/1999/xlink" xlink:title="anterior median eyes" id="ABBRID0E4YAG" xlink:type="simple">AME</abbrev>-<abbrev xmlns:xlink="http://www.w3.org/1999/xlink" xlink:title="anterior lateral eye" id="ABBRID0EBZAG" xlink:type="simple">ALE</abbrev> 0.03, <abbrev xmlns:xlink="http://www.w3.org/1999/xlink" xlink:title="posterior median eyes" id="ABBRID0EFZAG" xlink:type="simple">PME</abbrev>-<abbrev xmlns:xlink="http://www.w3.org/1999/xlink" xlink:title="posterior median eyes" id="ABBRID0EJZAG" xlink:type="simple">PME</abbrev> 0.50, <abbrev xmlns:xlink="http://www.w3.org/1999/xlink" xlink:title="posterior median eyes" id="ABBRID0ENZAG" xlink:type="simple">PME</abbrev>-<abbrev xmlns:xlink="http://www.w3.org/1999/xlink" xlink:title="posterior lateral eyes" id="ABBRID0ERZAG" xlink:type="simple">PLE</abbrev> 0.03, <abbrev xmlns:xlink="http://www.w3.org/1999/xlink" xlink:title="anterior lateral eye" id="ABBRID0EVZAG" xlink:type="simple">ALE</abbrev>-<abbrev xmlns:xlink="http://www.w3.org/1999/xlink" xlink:title="posterior lateral eyes" id="ABBRID0EZZAG" xlink:type="simple">PLE</abbrev> 0.08, <abbrev xmlns:xlink="http://www.w3.org/1999/xlink" xlink:title="anterior median eyes" id="ABBRID0E4ZAG" xlink:type="simple">AME</abbrev>-<abbrev xmlns:xlink="http://www.w3.org/1999/xlink" xlink:title="posterior median eyes" id="ABBRID0EB1AG" xlink:type="simple">PME</abbrev> 0.03, <abbrev xmlns:xlink="http://www.w3.org/1999/xlink" xlink:title="anterior lateral eye" id="ABBRID0EF1AG" xlink:type="simple">ALE</abbrev>-<abbrev xmlns:xlink="http://www.w3.org/1999/xlink" xlink:title="anterior lateral eye" id="ABBRID0EJ1AG" xlink:type="simple">ALE</abbrev> 0.65, <abbrev xmlns:xlink="http://www.w3.org/1999/xlink" xlink:title="posterior lateral eyes" id="ABBRID0EN1AG" xlink:type="simple">PLE</abbrev>-<abbrev xmlns:xlink="http://www.w3.org/1999/xlink" xlink:title="posterior lateral eyes" id="ABBRID0ER1AG" xlink:type="simple">PLE</abbrev> 0.70. Chelicerae: short sparse bristles on dorsal and lateral areas, long fine bristles on ventral and anterior area; basal segment with clubbed-plumose setae. Rastellum absent. Cheliceral furrow with two rows of teeth well developed, 16/14 and 11/13 teeth on promargin and retromargin, respectively. Labium: length 0.7, width 1.4, with 75 cuspules on anterior edge (Figure <xref ref-type="fig" rid="F2">2C</xref>). Labio-sternal groove with two lateral mounds. Maxillae longer than wide, with the anterior prolateral lobe very elongated, conical (Figure <xref ref-type="fig" rid="F2">2C</xref>); with 73/76 cuspules spaced, largely spread over prolatero-ventral border from the inner edge to anterior lobe. Lyra absent. Sternum: length 2.5, width 3.2; three pairs of sigillae, anterior subcircular, median and posterior sigillae oval; anterior and median sigillae marginal, posterior submarginal (Figure <xref ref-type="fig" rid="F2">2C</xref>).</p><p>Legs: cuticle normal. Leg and palpal segments measurements provided in Table <xref ref-type="table" rid="T2">2</xref>. Leg I clearly thicker than the others. Bristles, clubbed and thorn-like setae present. Trichobothria: filiform, on central 2/3 of tarsi, palp 4, leg I 9, II 9, III 8, IV 9; on distal 1/4 of metatarsi, leg I 5, II 5, III 4, IV 4; on proximal 1/3 of tibiae, palp with two rows of 3 and 4 respectively, legs I–III two groups of 4 each, IV 2r-5p-1d (proximal/distal). Scopula absent. Pseudoscopula weak and divided by conical longer setae, only present on distal tarsi I, II and III. Claw tufts absent. Tarsi distally incrassate on anterior legs. Tarsal claws: <abbrev xmlns:xlink="http://www.w3.org/1999/xlink" xlink:title="inferior tarsal claw" id="ABBRID0EH2AG" xlink:type="simple">ITC</abbrev> present on leg I; <abbrev xmlns:xlink="http://www.w3.org/1999/xlink" xlink:title="superior tarsal claw" id="ABBRID0EL2AG" xlink:type="simple">STC</abbrev> with one tooth on all legs. Spination: principally thorn-like setae on all segments. Spines: palp 0; leg I 0; leg II 0; leg III <abbrev xmlns:xlink="http://www.w3.org/1999/xlink" xlink:title="femur" id="ABBRID0EP2AG" xlink:type="simple">fe</abbrev> 0, <abbrev xmlns:xlink="http://www.w3.org/1999/xlink" xlink:title="patella" id="ABBRID0ET2AG" xlink:type="simple">pa</abbrev> 0, <abbrev xmlns:xlink="http://www.w3.org/1999/xlink" xlink:title="tibia" id="ABBRID0EX2AG" xlink:type="simple">ti</abbrev> 0, <abbrev xmlns:xlink="http://www.w3.org/1999/xlink" xlink:title="metatarsus" id="ABBRID0E22AG" xlink:type="simple">me</abbrev> 1pv, <abbrev xmlns:xlink="http://www.w3.org/1999/xlink" xlink:title="tarsus" id="ABBRID0E62AG" xlink:type="simple">ta</abbrev> 1pv; leg IV <abbrev xmlns:xlink="http://www.w3.org/1999/xlink" xlink:title="femur" id="ABBRID0ED3AG" xlink:type="simple">fe</abbrev> 0, <abbrev xmlns:xlink="http://www.w3.org/1999/xlink" xlink:title="patella" id="ABBRID0EH3AG" xlink:type="simple">pa</abbrev> 0, <abbrev xmlns:xlink="http://www.w3.org/1999/xlink" xlink:title="tibia" id="ABBRID0EL3AG" xlink:type="simple">ti</abbrev> 0, <abbrev xmlns:xlink="http://www.w3.org/1999/xlink" xlink:title="metatarsus" id="ABBRID0EP3AG" xlink:type="simple">me</abbrev> 1pv, <abbrev xmlns:xlink="http://www.w3.org/1999/xlink" xlink:title="tarsus" id="ABBRID0ET3AG" xlink:type="simple">ta</abbrev> 2pv.</p><table-wrap id="T2" position="float" orientation="portrait"><label>Table 2.</label><caption><p>Lengths (in mm) of legs and palpal segments of male (<named-content xmlns:xlink="http://www.w3.org/1999/xlink" content-type="dwc:institutional_code" xlink:type="simple">ICN</named-content>-Ar 11435) / female (<named-content xmlns:xlink="http://www.w3.org/1999/xlink" content-type="dwc:institutional_code" xlink:type="simple">ICN</named-content>-Ar 11436) <italic><tp:taxon-name><tp:taxon-name-part taxon-name-part-type="genus" reg="Paratropis">Paratropis</tp:taxon-name-part><tp:taxon-name-part taxon-name-part-type="species" reg="elicioi">elicioi</tp:taxon-name-part></tp:taxon-name></italic>.</p></caption><table id="TID0ECWBG" rules="all"><tbody><tr><th rowspan="1" colspan="1"/><th rowspan="1" colspan="1">I</th><th rowspan="1" colspan="1">II</th><th rowspan="1" colspan="1">III</th><th rowspan="1" colspan="1">IV</th><th rowspan="1" colspan="1">Palp</th></tr><tr><td rowspan="1" colspan="1">Femur</td><td rowspan="1" colspan="1">6.0/6.0</td><td rowspan="1" colspan="1">4.9/4.3</td><td rowspan="1" colspan="1">4.3/4.0</td><td rowspan="1" colspan="1">5.8/5.7</td><td rowspan="1" colspan="1">2.9/3.3</td></tr><tr><td rowspan="1" colspan="1">Patella</td><td rowspan="1" colspan="1">3.0/3.2</td><td rowspan="1" colspan="1">2.3/2.5</td><td rowspan="1" colspan="1">2.1/2.5</td><td rowspan="1" colspan="1">2.3/2.8</td><td rowspan="1" colspan="1">1.7/1.8</td></tr><tr><td rowspan="1" colspan="1">Tibia</td><td rowspan="1" colspan="1">5.2/5.0</td><td rowspan="1" colspan="1">3.8/3.5</td><td rowspan="1" colspan="1">2.9/3.0</td><td rowspan="1" colspan="1">5.1/5.1</td><td rowspan="1" colspan="1">2.0/2.2</td></tr><tr><td rowspan="1" colspan="1">Metatarsus</td><td rowspan="1" colspan="1">4.9/4.0</td><td rowspan="1" colspan="1">4.3/3.3</td><td rowspan="1" colspan="1">3.9/3.6</td><td rowspan="1" colspan="1">5.7/5.4</td><td rowspan="1" colspan="1">–</td></tr><tr><td rowspan="1" colspan="1">Tarsus</td><td rowspan="1" colspan="1">2.4/1.7</td><td rowspan="1" colspan="1">2.2/1.7</td><td rowspan="1" colspan="1">2.0/1.8</td><td rowspan="1" colspan="1">2.1/2.5</td><td rowspan="1" colspan="1">0.9/2.5</td></tr><tr><td rowspan="1" colspan="1">Total</td><td rowspan="1" colspan="1">21.5/19.9</td><td rowspan="1" colspan="1">17.5/15.3</td><td rowspan="1" colspan="1">15.2/14.9</td><td rowspan="1" colspan="1">21.0/21.5</td><td rowspan="1" colspan="1">7.5/9.8</td></tr></tbody></table></table-wrap><p>Palp: cymbium with two unequal lobes separated by a sclerotized groove; tibia with distoventral groove. Palpal bulb pyriform very elongated; embolus as long as tibia and half patella, straight then tapering to the apex, apex stout but flattened (Figure <xref ref-type="fig" rid="F2">2E, F</xref>).</p><p>Abdomen: with four longitudinal dorsal rows of seven small tubercles, each emitting from its summit a plumose, bacilliform seta. Book lung apertures projected, oval, sclerotized (Figure <xref ref-type="fig" rid="F2">2B</xref>). Spinnerets: <abbrev xmlns:xlink="http://www.w3.org/1999/xlink" xlink:title="posterior median spinnerets" id="ABBRID0EQCBG" xlink:type="simple">PMS</abbrev> 0.50; <abbrev xmlns:xlink="http://www.w3.org/1999/xlink" xlink:title="posterior lateral spinnerets" id="ABBRID0EUCBG" xlink:type="simple">PLS</abbrev> length 1.9, apical segment digitiform. Basal segment of <abbrev xmlns:xlink="http://www.w3.org/1999/xlink" xlink:title="posterior lateral spinnerets" id="ABBRID0EYCBG" xlink:type="simple">PLS</abbrev> divided in two unequal cuticle plates (Figure <xref ref-type="fig" rid="F2">2B</xref>).</p><p><bold><italic>Female</italic></bold> (<named-content xmlns:xlink="http://www.w3.org/1999/xlink" content-type="dwc:institutional_code" xlink:type="simple">ICN</named-content>-Ar 6974) (Figure <xref ref-type="fig" rid="F2">2D, G, H</xref>): total length 18.5, carapace length 7.2, width 7.1; abdomen length 10.0, width 7.0; chelicerae length 4.0. Color (in alcohol): body with soil particles encrusted; carapace, and legs reddish dark brown, chelicerae dark brown, abdomen grayish brown (Figure <xref ref-type="fig" rid="F2">2G</xref>). Carapace: slightly setose, lateral margins with single line of spiniform setae with a single line of curved setae mixed with disperse clubbed setae; striae conspicuous; caput arched, separated from thoracic region by transverse fovea, straight, width 1.4 (Figure <xref ref-type="fig" rid="F2">2G</xref>). Eyes and ocular tubercle: tubercle length 1.2, width 1.3, very elevated (height 0.9) and forwardly directed, with few setae. Clypeus absent. Anterior eye row slightly procurved, posterior recurved. Ocular sizes and interdistances: <abbrev xmlns:xlink="http://www.w3.org/1999/xlink" xlink:title="anterior median eyes" id="ABBRID0E2DBG" xlink:type="simple">AME</abbrev> 0.35, <abbrev xmlns:xlink="http://www.w3.org/1999/xlink" xlink:title="anterior lateral eye" id="ABBRID0E6DBG" xlink:type="simple">ALE</abbrev> 0.38, <abbrev xmlns:xlink="http://www.w3.org/1999/xlink" xlink:title="posterior median eyes" id="ABBRID0EDEBG" xlink:type="simple">PME</abbrev> 0.28, <abbrev xmlns:xlink="http://www.w3.org/1999/xlink" xlink:title="posterior lateral eyes" id="ABBRID0EHEBG" xlink:type="simple">PLE</abbrev> 0.33, <abbrev xmlns:xlink="http://www.w3.org/1999/xlink" xlink:title="anterior median eyes" id="ABBRID0ELEBG" xlink:type="simple">AME</abbrev>-<abbrev xmlns:xlink="http://www.w3.org/1999/xlink" xlink:title="anterior median eyes" id="ABBRID0EPEBG" xlink:type="simple">AME</abbrev> 0.18, <abbrev xmlns:xlink="http://www.w3.org/1999/xlink" xlink:title="anterior median eyes" id="ABBRID0ETEBG" xlink:type="simple">AME</abbrev>-<abbrev xmlns:xlink="http://www.w3.org/1999/xlink" xlink:title="anterior lateral eye" id="ABBRID0EXEBG" xlink:type="simple">ALE</abbrev> 0.05, <abbrev xmlns:xlink="http://www.w3.org/1999/xlink" xlink:title="posterior median eyes" id="ABBRID0E2EBG" xlink:type="simple">PME</abbrev>-<abbrev xmlns:xlink="http://www.w3.org/1999/xlink" xlink:title="posterior median eyes" id="ABBRID0E6EBG" xlink:type="simple">PME</abbrev> 0.65, <abbrev xmlns:xlink="http://www.w3.org/1999/xlink" xlink:title="posterior median eyes" id="ABBRID0EDFBG" xlink:type="simple">PME</abbrev>-<abbrev xmlns:xlink="http://www.w3.org/1999/xlink" xlink:title="posterior lateral eyes" id="ABBRID0EHFBG" xlink:type="simple">PLE</abbrev> 0.03, <abbrev xmlns:xlink="http://www.w3.org/1999/xlink" xlink:title="anterior lateral eye" id="ABBRID0ELFBG" xlink:type="simple">ALE</abbrev>-<abbrev xmlns:xlink="http://www.w3.org/1999/xlink" xlink:title="posterior lateral eyes" id="ABBRID0EPFBG" xlink:type="simple">PLE</abbrev> 0.05, <abbrev xmlns:xlink="http://www.w3.org/1999/xlink" xlink:title="anterior median eyes" id="ABBRID0ETFBG" xlink:type="simple">AME</abbrev>-<abbrev xmlns:xlink="http://www.w3.org/1999/xlink" xlink:title="posterior median eyes" id="ABBRID0EXFBG" xlink:type="simple">PME</abbrev> 0.05, <abbrev xmlns:xlink="http://www.w3.org/1999/xlink" xlink:title="anterior lateral eye" id="ABBRID0E2FBG" xlink:type="simple">ALE</abbrev>-<abbrev xmlns:xlink="http://www.w3.org/1999/xlink" xlink:title="anterior lateral eye" id="ABBRID0E6FBG" xlink:type="simple">ALE</abbrev> 0.73, <abbrev xmlns:xlink="http://www.w3.org/1999/xlink" xlink:title="posterior lateral eyes" id="ABBRID0EDGBG" xlink:type="simple">PLE</abbrev>-<abbrev xmlns:xlink="http://www.w3.org/1999/xlink" xlink:title="posterior lateral eyes" id="ABBRID0EHGBG" xlink:type="simple">PLE</abbrev> 0.85. Chelicerae: short sparse bristles on dorsal and lateral areas, long fine bristles on ventral and anterior area; basal segment with clubbed plumose setae. Rastellum absent. Cheliceral furrow with two rows of teeth well-developed, 13/14 and 13/12 teeth on promargin and retromargin, respectively. Labium: length 1.1, width 1.8, with 97 cuspules on anterior edge (Figure <xref ref-type="fig" rid="F2">2D</xref>). Labio-sternal groove with two lateral mounds. Maxillae longer than wide, with the anterior prolateral lobe very elongated, conical (Figure <xref ref-type="fig" rid="F2">2D</xref>); with 91/97 cuspules spaced, largely spread over prolatero-ventral border from the inner edge to anterior lobe. Lyra absent. Sternum: length 2.8, width 3.9; three pairs of sigillae, anterior subcircular, median and posterior sigillae oval; anterior and median sigillae marginal, posterior submarginal. Anterior edge of sternum with a semicircular area slightly elevated (joined to labio-sternal groove) (Figure <xref ref-type="fig" rid="F2">2D</xref>).</p><p>Legs: cuticle normal. Leg and palpal segments measurements provided in Table <xref ref-type="table" rid="T2">2</xref>. Leg I clearly thicker than the others. Bristles, thorn-like setae and spines present. Trichobothria: filiform, on central 2/3 of tarsi, palp 9, leg I 11, II 10, III 9, IV 8; on distal 1/4 of metatarsi, leg I 5, II 4, III 4, IV 5; on proximal 1/3 of tibiae, palp 7 in two groups of 4 and 3 respectively, legs I-III two groups of 4 each, IV 2r-5p-1d (proximal/distal). Scopula or pseudoscopula absent. Claw tufts absent. Tarsal claws: <abbrev xmlns:xlink="http://www.w3.org/1999/xlink" xlink:title="inferior tarsal claw" id="ABBRID0E4GBG" xlink:type="simple">ITC</abbrev> present on leg I; <abbrev xmlns:xlink="http://www.w3.org/1999/xlink" xlink:title="superior tarsal claw" id="ABBRID0EBHBG" xlink:type="simple">STC</abbrev> with one tooth on all legs. Spination: principally thorn-like setae on all segments. Spines: palp <abbrev xmlns:xlink="http://www.w3.org/1999/xlink" xlink:title="femur" id="ABBRID0EFHBG" xlink:type="simple">fe</abbrev> 0, <abbrev xmlns:xlink="http://www.w3.org/1999/xlink" xlink:title="patella" id="ABBRID0EJHBG" xlink:type="simple">pa</abbrev> 0, <abbrev xmlns:xlink="http://www.w3.org/1999/xlink" xlink:title="tibia" id="ABBRID0ENHBG" xlink:type="simple">ti</abbrev> 0, <abbrev xmlns:xlink="http://www.w3.org/1999/xlink" xlink:title="tarsus" id="ABBRID0ERHBG" xlink:type="simple">ta</abbrev> 1pv, 2rv; leg I <abbrev xmlns:xlink="http://www.w3.org/1999/xlink" xlink:title="femur" id="ABBRID0EVHBG" xlink:type="simple">fe</abbrev> 0, <abbrev xmlns:xlink="http://www.w3.org/1999/xlink" xlink:title="patella" id="ABBRID0EZHBG" xlink:type="simple">pa</abbrev> 0, <abbrev xmlns:xlink="http://www.w3.org/1999/xlink" xlink:title="tibia" id="ABBRID0E4HBG" xlink:type="simple">ti</abbrev> 0, <abbrev xmlns:xlink="http://www.w3.org/1999/xlink" xlink:title="metatarsus" id="ABBRID0EBIBG" xlink:type="simple">me</abbrev> 5pv, 10rv, <abbrev xmlns:xlink="http://www.w3.org/1999/xlink" xlink:title="tarsus" id="ABBRID0EFIBG" xlink:type="simple">ta</abbrev> 8pv, 7rv; leg II <abbrev xmlns:xlink="http://www.w3.org/1999/xlink" xlink:title="femur" id="ABBRID0EJIBG" xlink:type="simple">fe</abbrev> 0, <abbrev xmlns:xlink="http://www.w3.org/1999/xlink" xlink:title="patella" id="ABBRID0ENIBG" xlink:type="simple">pa</abbrev> 0, <abbrev xmlns:xlink="http://www.w3.org/1999/xlink" xlink:title="tibia" id="ABBRID0ERIBG" xlink:type="simple">ti</abbrev> 0, <abbrev xmlns:xlink="http://www.w3.org/1999/xlink" xlink:title="metatarsus" id="ABBRID0EVIBG" xlink:type="simple">me</abbrev> 1pd, 2pv, 1r, 3rv, <abbrev xmlns:xlink="http://www.w3.org/1999/xlink" xlink:title="tarsus" id="ABBRID0EZIBG" xlink:type="simple">ta</abbrev> 1rv; leg III <abbrev xmlns:xlink="http://www.w3.org/1999/xlink" xlink:title="femur" id="ABBRID0E4IBG" xlink:type="simple">fe</abbrev> 0, <abbrev xmlns:xlink="http://www.w3.org/1999/xlink" xlink:title="patella" id="ABBRID0EBJBG" xlink:type="simple">pa</abbrev> 0, <abbrev xmlns:xlink="http://www.w3.org/1999/xlink" xlink:title="tibia" id="ABBRID0EFJBG" xlink:type="simple">ti</abbrev> 0, <abbrev xmlns:xlink="http://www.w3.org/1999/xlink" xlink:title="metatarsus" id="ABBRID0EJJBG" xlink:type="simple">me</abbrev> 2p, 3pv, 1r, 2rv, <abbrev xmlns:xlink="http://www.w3.org/1999/xlink" xlink:title="tarsus" id="ABBRID0ENJBG" xlink:type="simple">ta</abbrev> 1pv, 1rv; leg IV <abbrev xmlns:xlink="http://www.w3.org/1999/xlink" xlink:title="femur" id="ABBRID0ERJBG" xlink:type="simple">fe</abbrev> 0, <abbrev xmlns:xlink="http://www.w3.org/1999/xlink" xlink:title="patella" id="ABBRID0EVJBG" xlink:type="simple">pa</abbrev> 0, <abbrev xmlns:xlink="http://www.w3.org/1999/xlink" xlink:title="tibia" id="ABBRID0EZJBG" xlink:type="simple">ti</abbrev> 0, <abbrev xmlns:xlink="http://www.w3.org/1999/xlink" xlink:title="metatarsus" id="ABBRID0E4JBG" xlink:type="simple">me</abbrev> 3pv, 1rv, <abbrev xmlns:xlink="http://www.w3.org/1999/xlink" xlink:title="tarsus" id="ABBRID0EBKBG" xlink:type="simple">ta</abbrev> 2pv.</p><p>Abdomen: with four longitudinal dorsal rows of seven small tubercles, each emitting from its apex a plumose, bacilliform seta. Book lung apertures projected, oval, sclerotized. Two spermathecal receptacles with a long neck, with a longitudinal dorsal fold, ended in a multilobed fundus (Figure <xref ref-type="fig" rid="F2">2H</xref>). Spinnerets: <abbrev xmlns:xlink="http://www.w3.org/1999/xlink" xlink:title="posterior median spinnerets" id="ABBRID0ELKBG" xlink:type="simple">PMS</abbrev> length 0.60; <abbrev xmlns:xlink="http://www.w3.org/1999/xlink" xlink:title="posterior lateral spinnerets" id="ABBRID0EPKBG" xlink:type="simple">PLS</abbrev> length 3.0, apical segment digitiform. Basal segment of <abbrev xmlns:xlink="http://www.w3.org/1999/xlink" xlink:title="posterior lateral spinnerets" id="ABBRID0ETKBG" xlink:type="simple">PLS</abbrev> divided in two unequal cuticle plates.</p></tp:treatment-sec><tp:treatment-sec sec-type="distribution" id="SECID0EXKBG"><title>Distribution.</title><p>South of Colombia and north of Ecuador, on the Western Andean montane forest, between 500–1700 m altitudes. In Colombia it’s distributed on Nariño Department (Barbacoas, Reserva Natural Río Ñambí) and Ecuador distributed on Cotopaxi Province (Otonga Biological Reserve) and Pichincha Province (Santo Domingo; Nanegalito; Las Tolas) (Figure <xref ref-type="fig" rid="F10">10</xref>).</p></tp:treatment-sec><tp:treatment-sec><!--Section generated to contain objects referenced in tp:taxon-treatment.--><fig id="F10" position="float" orientation="portrait"><label>Figure 10.</label><caption><p>Distribution records of the entire family <tp:taxon-name><tp:taxon-name-part taxon-name-part-type="family">Paratropididae</tp:taxon-name-part></tp:taxon-name> Simon, 1889; genera differentiated by color. <bold>A</bold><italic><tp:taxon-name><tp:taxon-name-part taxon-name-part-type="genus" reg="Anisaspis">Anisaspis</tp:taxon-name-part><tp:taxon-name-part taxon-name-part-type="species" reg="camarita">camarita</tp:taxon-name-part></tp:taxon-name></italic> sp. n. <bold>B</bold><italic><tp:taxon-name><tp:taxon-name-part taxon-name-part-type="genus" reg="Anisaspis">Anisaspis</tp:taxon-name-part><tp:taxon-name-part taxon-name-part-type="species" reg="tuberculata">tuberculata</tp:taxon-name-part></tp:taxon-name></italic> Simon, 1892 <bold>C</bold><italic><tp:taxon-name><tp:taxon-name-part taxon-name-part-type="genus" reg="Anisaspoides">Anisaspoides</tp:taxon-name-part><tp:taxon-name-part taxon-name-part-type="species" reg="gigantea">gigantea</tp:taxon-name-part></tp:taxon-name></italic> F.O. Pickard-Cambridge, 1896 <bold>D</bold><italic><tp:taxon-name><tp:taxon-name-part taxon-name-part-type="genus" reg="Melloina">Melloina</tp:taxon-name-part><tp:taxon-name-part taxon-name-part-type="species" reg="gracilis">gracilis</tp:taxon-name-part></tp:taxon-name></italic> (Schenkel, 1953) <bold>E</bold><italic><tp:taxon-name><tp:taxon-name-part taxon-name-part-type="genus" reg="Melloina">Melloina</tp:taxon-name-part><tp:taxon-name-part taxon-name-part-type="species" reg="rickwesti">rickwesti</tp:taxon-name-part></tp:taxon-name></italic> Raven, 1999 <bold>F</bold><italic><tp:taxon-name><tp:taxon-name-part taxon-name-part-type="genus" reg="Melloina">Melloina</tp:taxon-name-part><tp:taxon-name-part taxon-name-part-type="species" reg="santuario">santuario</tp:taxon-name-part></tp:taxon-name></italic> Bertani, 2013 <bold>G</bold><italic><tp:taxon-name><tp:taxon-name-part taxon-name-part-type="genus" reg="Paratropis">Paratropis</tp:taxon-name-part><tp:taxon-name-part taxon-name-part-type="species" reg="elicioi">elicioi</tp:taxon-name-part></tp:taxon-name></italic> Dupérré, 2015 <bold>H</bold><italic><tp:taxon-name><tp:taxon-name-part taxon-name-part-type="genus" reg="Paratropis">Paratropis</tp:taxon-name-part><tp:taxon-name-part taxon-name-part-type="species" reg="florezi">florezi</tp:taxon-name-part></tp:taxon-name></italic> sp. n. <bold>I</bold><italic><tp:taxon-name><tp:taxon-name-part taxon-name-part-type="genus" reg="Paratropis">Paratropis</tp:taxon-name-part><tp:taxon-name-part taxon-name-part-type="species" reg="papilligera">papilligera</tp:taxon-name-part></tp:taxon-name></italic> F.O. Pickard-Cambridge, 1896 <bold>J</bold><italic><tp:taxon-name><tp:taxon-name-part taxon-name-part-type="genus" reg="Paratropis">Paratropis</tp:taxon-name-part><tp:taxon-name-part taxon-name-part-type="species" reg="sanguinea">sanguinea</tp:taxon-name-part></tp:taxon-name></italic> Mello-Leitão, 1923 <bold>K</bold><italic><tp:taxon-name><tp:taxon-name-part taxon-name-part-type="genus" reg="Paratropis">Paratropis</tp:taxon-name-part><tp:taxon-name-part taxon-name-part-type="species" reg="scruposa">scruposa</tp:taxon-name-part></tp:taxon-name></italic> Simon, 1889 <bold>L</bold><italic><tp:taxon-name><tp:taxon-name-part taxon-name-part-type="genus" reg="Paratropis">Paratropis</tp:taxon-name-part><tp:taxon-name-part taxon-name-part-type="species" reg="seminermis">seminermis</tp:taxon-name-part></tp:taxon-name></italic> Caporiacco, 1955 <bold>M</bold><italic><tp:taxon-name><tp:taxon-name-part taxon-name-part-type="genus" reg="Paratropis">Paratropis</tp:taxon-name-part><tp:taxon-name-part taxon-name-part-type="species" reg="tuxtlensis">tuxtlensis</tp:taxon-name-part></tp:taxon-name></italic> Valdez-Mondragón, Mendoza &amp; Francke, 2014 <bold>N</bold><italic><tp:taxon-name><tp:taxon-name-part taxon-name-part-type="genus" reg="Stormtropis">Stormtropis</tp:taxon-name-part><tp:taxon-name-part taxon-name-part-type="species" reg="colima">colima</tp:taxon-name-part></tp:taxon-name></italic> gen. n., sp. n. <bold>O</bold><italic><tp:taxon-name><tp:taxon-name-part taxon-name-part-type="genus" reg="Stormtropis">Stormtropis</tp:taxon-name-part><tp:taxon-name-part taxon-name-part-type="species" reg="muisca">muisca</tp:taxon-name-part></tp:taxon-name></italic> gen. n., sp. n. <bold>P</bold><italic><tp:taxon-name><tp:taxon-name-part taxon-name-part-type="genus" reg="Stormtropis">Stormtropis</tp:taxon-name-part><tp:taxon-name-part taxon-name-part-type="species" reg="paisa">paisa</tp:taxon-name-part></tp:taxon-name></italic> gen. n., sp. n. <bold>Q</bold><italic><tp:taxon-name><tp:taxon-name-part taxon-name-part-type="genus" reg="Stormtropis">Stormtropis</tp:taxon-name-part><tp:taxon-name-part taxon-name-part-type="species" reg="parvum">parvum</tp:taxon-name-part></tp:taxon-name></italic> gen. n., sp. n.</p></caption><graphic xmlns:xlink="http://www.w3.org/1999/xlink" xlink:href="zookeys-830-001-g010.jpg" position="float" orientation="portrait" xlink:type="simple" id="oo_273129.jpg"/></fig></tp:treatment-sec><ref-list><ref id="B6"><mixed-citation xmlns:xlink="http://www.w3.org/1999/xlink" xlink:type="simple"><person-group><name name-style="western"><surname>Dupérré</surname><given-names>N</given-names></name></person-group> (<year>2015</year>) <article-title>Description of the first visually cryptic species of <italic><tp:taxon-name><tp:taxon-name-part taxon-name-part-type="genus">Paratropis</tp:taxon-name-part></tp:taxon-name></italic> (<tp:taxon-name><tp:taxon-name-part taxon-name-part-type="order">Araneae</tp:taxon-name-part></tp:taxon-name>: <tp:taxon-name><tp:taxon-name-part taxon-name-part-type="family">Paratropididae</tp:taxon-name-part></tp:taxon-name>) from Ecuador.</article-title><source>Journal of Arachnology</source><volume>43</volume>(<issue>3</issue>): <fpage>327</fpage>–<lpage>330</lpage>. <ext-link xlink:type="simple" ext-link-type="doi" xlink:href="10.1636/arac-43-03-327-330">https://doi.org/10.1636/arac-43-03-327-330</ext-link></mixed-citation></ref></ref-list></tp:taxon-treatment>
