# Supplementary material for: The first Paratropididae (Araneae, Mygalomorphae) from Colombia: new genus, species and records
Source: Zookeys. 2019 Mar 14;830:1–32. doi: 10.3897/zookeys.830.31433 (PMC6428803; doi:10.3897/zookeys.830.31433)
Supplement: XML Treatment for Stormtropis [file zookeys.830.31433-treatment7.xml]

<!DOCTYPE tp:taxon-treatment
  PUBLIC "-//TaxonX//DTD Taxonomic Treatment Publishing DTD v0 20100105//EN" "tax-treatment-NSO.dtd">
<tp:taxon-treatment xmlns:tp="http://www.plazi.org/taxpub"><tp:treatment-meta><kwd-group><label>Taxon classification</label><kwd><named-content xmlns:xlink="http://www.w3.org/1999/xlink" content-type="kingdom">Animalia</named-content></kwd><kwd><named-content xmlns:xlink="http://www.w3.org/1999/xlink" content-type="order">Araneae</named-content></kwd><kwd><named-content xmlns:xlink="http://www.w3.org/1999/xlink" content-type="family">Paratropididae</named-content></kwd></kwd-group><mixed-citation publication-type="journal"><person-group><name><surname>Perafán</surname><given-names>Carlos</given-names></name><name><surname>Galvis</surname><given-names>William</given-names></name><name><surname>Pérez-Miles</surname><given-names>Fernando</given-names></name></person-group><article-title>The first <tp:taxon-name><tp:taxon-name-part taxon-name-part-type="family">Paratropididae</tp:taxon-name-part></tp:taxon-name> (<tp:taxon-name><tp:taxon-name-part taxon-name-part-type="order">Araneae</tp:taxon-name-part></tp:taxon-name>, <tp:taxon-name><tp:taxon-name-part taxon-name-part-type="suborder">Mygalomorphae</tp:taxon-name-part></tp:taxon-name>) from Colombia: new genus, species and records</article-title><source>Zookeys</source><day>14</day><month>3</month><year>2019</year><volume>830</volume><fpage>1</fpage><lpage>32</lpage><pub-id pub-id-type="doi">10.3897/zookeys.830.31433</pub-id></mixed-citation></tp:treatment-meta><tp:nomenclature><tp:taxon-name>
                <tp:taxon-name-part taxon-name-part-type="genus" reg="Stormtropis">Stormtropis</tp:taxon-name-part>
                <object-id xmlns:xlink="http://www.w3.org/1999/xlink" content-type="zoobank" xlink:type="simple">http://zoobank.org/F0DD1290-6D25-40A3-B9AF-430A4316F24A</object-id>
              </tp:taxon-name><tp:taxon-status xmlns:xlink="http://www.w3.org/1999/xlink" xlink:type="simple">gen. n.</tp:taxon-status><xref ref-type="fig" rid="F5">Figs 5</xref><xref ref-type="fig" rid="F6">, 6</xref><xref ref-type="fig" rid="F7">, 7</xref><xref ref-type="fig" rid="F8">, 8</xref><xref ref-type="fig" rid="F9">, 9</xref></tp:nomenclature><tp:treatment-sec sec-type="type species" id="SECID0E1QAI"><title>Type species.</title><p><italic><tp:taxon-name><tp:taxon-name-part taxon-name-part-type="genus" reg="Stormtropis">Stormtropis</tp:taxon-name-part><tp:taxon-name-part taxon-name-part-type="species" reg="parvum">parvum</tp:taxon-name-part></tp:taxon-name></italic> Perafán, Galvis &amp; Pérez-Miles, sp. n.</p></tp:treatment-sec><tp:treatment-sec sec-type="diagnosis" id="SECID0ELRAI"><title>Diagnosis.</title><p><italic><tp:taxon-name><tp:taxon-name-part taxon-name-part-type="genus" reg="Stormtropis">Stormtropis</tp:taxon-name-part></tp:taxon-name></italic> gen. n. males differ from those of all other paratropidids by the combination of the following characteristics: absence of spines on all segments of legs, lack third claw (<abbrev xmlns:xlink="http://www.w3.org/1999/xlink" xlink:title="inferior tarsal claw" id="ABBRID0EYRAI" xlink:type="simple">ITC</abbrev>) on all tarsi and by the morphology of palpal bulb; pyriform, elongated, with embolus slightly curved tapering to the apex and a subapical triangular tooth (Figs <xref ref-type="fig" rid="F5">5F–G</xref>, <xref ref-type="fig" rid="F6">6D–E</xref>, <xref ref-type="fig" rid="F7">7F–G</xref>, <xref ref-type="fig" rid="F9">9F–G</xref>). Excepting <italic><tp:taxon-name><tp:taxon-name-part taxon-name-part-type="genus" reg="Stormtropis">S.</tp:taxon-name-part><tp:taxon-name-part taxon-name-part-type="species" reg="muisca">muisca</tp:taxon-name-part></tp:taxon-name></italic> sp. n. the other species have a tibial prolateral apophysis, constituted by a single spur and a group of about 15 spines in two parallel rows (Figs <xref ref-type="fig" rid="F5">5D–E</xref>, <xref ref-type="fig" rid="F7">7D–E</xref>, <xref ref-type="fig" rid="F9">9D–E</xref>); it differs from <italic><tp:taxon-name><tp:taxon-name-part taxon-name-part-type="genus" reg="Melloina">Melloina</tp:taxon-name-part></tp:taxon-name></italic> males by the absence of claw tufts and the different morphology of tibial apophysis (two branches and few megaspines in <italic><tp:taxon-name><tp:taxon-name-part taxon-name-part-type="genus" reg="Melloina">Melloina</tp:taxon-name-part></tp:taxon-name></italic>: <xref ref-type="bibr" rid="B23">Schenkel 1953</xref>: fig. 4C, D; <xref ref-type="bibr" rid="B22">Raven 1999</xref>: fig. 2F; <xref ref-type="bibr" rid="B1">Bertani 2013</xref>: figs 12, 13). Females differ from all other paratropidids by the morphology of the spermathecal receptacles with a tubular neck and a wide globose fundus (mushroom shaped) (Figure <xref ref-type="fig" rid="F8">8D</xref>), and few spines on all legs. Additionally, <italic><tp:taxon-name><tp:taxon-name-part taxon-name-part-type="genus" reg="Stormtropis">Stormtropis</tp:taxon-name-part></tp:taxon-name></italic> gen. n. has few labial and maxillary elongated cuspules (less than 70), four spinnerets (<abbrev xmlns:xlink="http://www.w3.org/1999/xlink" xlink:title="posterior median spinnerets" id="ABBRID0EIUAI" xlink:type="simple">PMS</abbrev> and <abbrev xmlns:xlink="http://www.w3.org/1999/xlink" xlink:title="posterior lateral spinnerets" id="ABBRID0EMUAI" xlink:type="simple">PLS</abbrev>), and fewer tricobothriae on each article.</p></tp:treatment-sec><tp:treatment-sec sec-type="Included species" id="SECID0EQUAI"><title>Included species.</title><p><italic><tp:taxon-name><tp:taxon-name-part taxon-name-part-type="genus" reg="Stormtropis">Stormtropis</tp:taxon-name-part><tp:taxon-name-part taxon-name-part-type="species" reg="colima">colima</tp:taxon-name-part></tp:taxon-name></italic> Perafán, Galvis and Pérez-Miles sp. n., <italic><tp:taxon-name><tp:taxon-name-part taxon-name-part-type="genus" reg="Stormtropis">Stormtropis</tp:taxon-name-part><tp:taxon-name-part taxon-name-part-type="species" reg="muisca">muisca</tp:taxon-name-part></tp:taxon-name></italic> Perafán, Galvis and Pérez-Miles sp. n., <italic><tp:taxon-name><tp:taxon-name-part taxon-name-part-type="genus" reg="Stormtropis">Stormtropis</tp:taxon-name-part><tp:taxon-name-part taxon-name-part-type="species" reg="paisa">paisa</tp:taxon-name-part></tp:taxon-name></italic> Perafán, Galvis and Pérez-Miles sp. n. and <italic><tp:taxon-name><tp:taxon-name-part taxon-name-part-type="genus" reg="Stormtropis">Stormtropis</tp:taxon-name-part><tp:taxon-name-part taxon-name-part-type="species" reg="parvum">parvum</tp:taxon-name-part></tp:taxon-name></italic> Perafán, Galvis and Pérez-Miles sp. n.</p></tp:treatment-sec><tp:treatment-sec sec-type="description" id="SECID0ECWAI"><title>Description.</title><p>Carapace round, almost glabrous, light to dark brown. Caput arched. Fovea shallow, transverse, straight to slightly procurved. Eye group subquadrate, wider than long, tubercle well defined, elevated. Clypeus absent. Chelicerae without rastellum, cheliceral furrow narrow with teeth on both margins: promargin 7–13, retromargin 6–13, fangs long. Labium subquadrate with 20–70 cuspules restricted to anterior edge. Maxillae longer than wide with the anterior prolateral lobe very elongated, conical; few cuspules (24–77) throughout the prolateral diagonal half of the maxillae. Labio-sternal groove narrow in the middle and wider laterally. Sternum heart shaped, slightly wider than long, sigillae oval, submarginal. Legs, thin and long, pair I slightly stouter than II-IV; clubbed setae present. Few filiform tricobothria on tarsus, metatarsus, and tibia in males. Long paired claws (<abbrev xmlns:xlink="http://www.w3.org/1999/xlink" xlink:title="superior tarsal claw" id="ABBRID0EIWAI" xlink:type="simple">STC</abbrev>) with one medial long tooth ventrally; third unpaired claw (ITS) absent on all legs of males; ITS present on leg I of females. Claw tufts absent, tarsal scopula absent, pseudoscopula setae generally present on the distal third of anterior tarsi. Males with spinose apophysis (similar to <tp:taxon-name><tp:taxon-name-part taxon-name-part-type="subfamily">Aviculariinae</tp:taxon-name-part></tp:taxon-name>) on prolateral distal tibiae I (except <italic><tp:taxon-name><tp:taxon-name-part taxon-name-part-type="genus" reg="Stormtropis">S.</tp:taxon-name-part><tp:taxon-name-part taxon-name-part-type="species" reg="muisca">muisca</tp:taxon-name-part></tp:taxon-name></italic>). Abdomen oval, glabrous, with clubbed setae present on dorsum. Four spinnerets; <abbrev xmlns:xlink="http://www.w3.org/1999/xlink" xlink:title="posterior lateral spinnerets" id="ABBRID0E3WAI" xlink:type="simple">PLS</abbrev> well developed, <abbrev xmlns:xlink="http://www.w3.org/1999/xlink" xlink:title="posterior median spinnerets" id="ABBRID0EAXAI" xlink:type="simple">PMS</abbrev> small (half of the basal segment of <abbrev xmlns:xlink="http://www.w3.org/1999/xlink" xlink:title="posterior lateral spinnerets" id="ABBRID0EEXAI" xlink:type="simple">PLS</abbrev>). All body encrusted by soil particles. Males without spines, and females with few spines on all legs. Males with cymbium with two unequal lobes separated by a sclerotized groove; palpal tibia with shallow distoventral groove; and palpal bulb pyriform elongated, with embolus slightly curved tapering to the apex, and a subapical triangular tooth. Females with spermathecal receptacles with a tubular neck and globose fundus.</p></tp:treatment-sec><tp:treatment-sec sec-type="distribution" id="SECID0EIXAI"><title>Distribution.</title><p><italic><tp:taxon-name><tp:taxon-name-part taxon-name-part-type="genus" reg="Stormtropis">Stormtropis</tp:taxon-name-part></tp:taxon-name></italic> gen. n. is distributed in the central and eastern Cordilleras of Colombia, on the montane forests of the Magdalena Valley and Cauca Valley, between 1400–3400 m altitudes, in the Departments of Antioquia (Santa Elena), Boyacá (Sotaquirá and Santuario de Fauna y Flora Iguaque), Caldas (Pensilvania) and Cundinamarca (Topaipí) (Figure <xref ref-type="fig" rid="F10">10</xref>).</p></tp:treatment-sec><tp:treatment-sec sec-type="etymology" id="SECID0EZXAI"><title>Etymology.</title><p>The name <italic><tp:taxon-name><tp:taxon-name-part taxon-name-part-type="genus" reg="Stormtropis">Stormtropis</tp:taxon-name-part></tp:taxon-name></italic> is a Latin declension (neuter) of the noun Stormtrooper from the fictional universe of the Star Wars films. The stormtroopers are the soldiers of the main ground force of the Galactic Empire. These soldiers are very similar to each other, with some capacity for camouflage but with unskillful movements, like this group of spiders.</p></tp:treatment-sec><tp:treatment-sec><!--Section generated to contain objects referenced in tp:taxon-treatment.--><fig id="F5" position="float" orientation="portrait"><label>Figure 5.</label><caption><p><italic><tp:taxon-name><tp:taxon-name-part taxon-name-part-type="genus" reg="Stormtropis">Stormtropis</tp:taxon-name-part><tp:taxon-name-part taxon-name-part-type="species" reg="colima">colima</tp:taxon-name-part></tp:taxon-name></italic> gen. n., sp. n., male. <bold>A, B</bold><italic>habitus</italic><bold>A</bold> dorsal view <bold>B</bold> ventral view <bold>C</bold> sternum, labium and maxillae <bold>D, E</bold> tibial apophysis on leg I <bold>D</bold> prolateral view <bold>E</bold> ventral view <bold>F, G</bold> palpal bulb <bold>F</bold> prolateral view <bold>G</bold> retrolateral view. Arrows point to the triangular tooth on the subapical region of the embolus. Scale bars: 1.0 mm (<bold>A–C</bold>); 0.5 mm (<bold>D, E</bold>); 0.25 mm (<bold>F, G</bold>).</p></caption><graphic xmlns:xlink="http://www.w3.org/1999/xlink" xlink:href="zookeys-830-001-g005.jpg" position="float" orientation="portrait" xlink:type="simple" id="oo_273124.jpg"/></fig><fig id="F6" position="float" orientation="portrait"><label>Figure 6.</label><caption><p><italic><tp:taxon-name><tp:taxon-name-part taxon-name-part-type="genus" reg="Stormtropis">Stormtropis</tp:taxon-name-part><tp:taxon-name-part taxon-name-part-type="species" reg="muisca">muisca</tp:taxon-name-part></tp:taxon-name></italic> gen. n., sp. n., male. <bold>A, B</bold><italic>habitus</italic><bold>A</bold> dorsal view <bold>B</bold> ventral view <bold>C</bold> sternum, labium and maxillae <bold>D, E</bold> palpal bulb <bold>D</bold> prolateral view <bold>E</bold> retrolateral view. Arrows point to the triangular tooth on the subapical region of the embolus. Scale bars: 1.0 mm (<bold>A–C</bold>); 0.25 mm (<bold>D, E</bold>).</p></caption><graphic xmlns:xlink="http://www.w3.org/1999/xlink" xlink:href="zookeys-830-001-g006.jpg" position="float" orientation="portrait" xlink:type="simple" id="oo_273125.jpg"/></fig><fig id="F7" position="float" orientation="portrait"><label>Figure 7.</label><caption><p><italic><tp:taxon-name><tp:taxon-name-part taxon-name-part-type="genus" reg="Stormtropis">Stormtropis</tp:taxon-name-part><tp:taxon-name-part taxon-name-part-type="species" reg="paisa">paisa</tp:taxon-name-part></tp:taxon-name></italic> gen. n., sp. n., male. <bold>A, B</bold><italic>habitus</italic><bold>A</bold> dorsal view <bold>B</bold> ventral view <bold>C</bold> sternum, labium and maxillae <bold>D, E</bold> tibial apophysis on leg I <bold>D</bold> prolateral view <bold>E</bold> ventral view <bold>F, G</bold> palpal bulb <bold>F</bold> prolateral view <bold>G</bold> retrolateral view. Arrows point to the triangular tooth on the subapical region of the embolus. Scale bars: 1.0 mm (<bold>A–C</bold>); 0.5 mm (<bold>D, E</bold>); 0.25 mm (<bold>F, G</bold>).</p></caption><graphic xmlns:xlink="http://www.w3.org/1999/xlink" xlink:href="zookeys-830-001-g007.jpg" position="float" orientation="portrait" xlink:type="simple" id="oo_273126.jpg"/></fig><fig id="F8" position="float" orientation="portrait"><label>Figure 8.</label><caption><p><italic><tp:taxon-name><tp:taxon-name-part taxon-name-part-type="genus" reg="Stormtropis">Stormtropis</tp:taxon-name-part><tp:taxon-name-part taxon-name-part-type="species" reg="paisa">paisa</tp:taxon-name-part></tp:taxon-name></italic> gen. n., sp. n., female. <bold>A, B</bold><italic>habitus</italic><bold>A</bold> dorsal view <bold>B</bold> ventral view <bold>C</bold> sternum, labium and maxillae <bold>D</bold> spermathecae. Scale bars: 1.0 mm (<bold>A–C</bold>); 0.2 mm (<bold>D</bold>).</p></caption><graphic xmlns:xlink="http://www.w3.org/1999/xlink" xlink:href="zookeys-830-001-g008.jpg" position="float" orientation="portrait" xlink:type="simple" id="oo_273127.jpg"/></fig><fig id="F9" position="float" orientation="portrait"><label>Figure 9.</label><caption><p><italic><tp:taxon-name><tp:taxon-name-part taxon-name-part-type="genus" reg="Stormtropis">Stormtropis</tp:taxon-name-part><tp:taxon-name-part taxon-name-part-type="species" reg="parvum">parvum</tp:taxon-name-part></tp:taxon-name></italic> gen. n., sp. n., male. <bold>A, B</bold><italic>habitus</italic><bold>A</bold> dorsal view <bold>B</bold> ventral view <bold>C</bold> sternum, labium and maxillae <bold>D, E</bold> tibial apophysis on leg I <bold>D</bold> prolateral view <bold>E</bold> ventral view <bold>F, G</bold> palpal bulb <bold>F</bold> prolateral view <bold>G</bold> retrolateral view. Arrows point to the triangular tooth on the subapical region of the embolus. Scale bars: 1.0 mm (<bold>A, B</bold>); 0.5 mm (<bold>C</bold>); 0.25 mm (<bold>D, E</bold>); 0.25 mm (<bold>F, G</bold>).</p></caption><graphic xmlns:xlink="http://www.w3.org/1999/xlink" xlink:href="zookeys-830-001-g009.jpg" position="float" orientation="portrait" xlink:type="simple" id="oo_273128.jpg"/></fig><fig id="F10" position="float" orientation="portrait"><label>Figure 10.</label><caption><p>Distribution records of the entire family <tp:taxon-name><tp:taxon-name-part taxon-name-part-type="family">Paratropididae</tp:taxon-name-part></tp:taxon-name> Simon, 1889; genera differentiated by color. <bold>A</bold><italic><tp:taxon-name><tp:taxon-name-part taxon-name-part-type="genus" reg="Anisaspis">Anisaspis</tp:taxon-name-part><tp:taxon-name-part taxon-name-part-type="species" reg="camarita">camarita</tp:taxon-name-part></tp:taxon-name></italic> sp. n. <bold>B</bold><italic><tp:taxon-name><tp:taxon-name-part taxon-name-part-type="genus" reg="Anisaspis">Anisaspis</tp:taxon-name-part><tp:taxon-name-part taxon-name-part-type="species" reg="tuberculata">tuberculata</tp:taxon-name-part></tp:taxon-name></italic> Simon, 1892 <bold>C</bold><italic><tp:taxon-name><tp:taxon-name-part taxon-name-part-type="genus" reg="Anisaspoides">Anisaspoides</tp:taxon-name-part><tp:taxon-name-part taxon-name-part-type="species" reg="gigantea">gigantea</tp:taxon-name-part></tp:taxon-name></italic> F.O. Pickard-Cambridge, 1896 <bold>D</bold><italic><tp:taxon-name><tp:taxon-name-part taxon-name-part-type="genus" reg="Melloina">Melloina</tp:taxon-name-part><tp:taxon-name-part taxon-name-part-type="species" reg="gracilis">gracilis</tp:taxon-name-part></tp:taxon-name></italic> (Schenkel, 1953) <bold>E</bold><italic><tp:taxon-name><tp:taxon-name-part taxon-name-part-type="genus" reg="Melloina">Melloina</tp:taxon-name-part><tp:taxon-name-part taxon-name-part-type="species" reg="rickwesti">rickwesti</tp:taxon-name-part></tp:taxon-name></italic> Raven, 1999 <bold>F</bold><italic><tp:taxon-name><tp:taxon-name-part taxon-name-part-type="genus" reg="Melloina">Melloina</tp:taxon-name-part><tp:taxon-name-part taxon-name-part-type="species" reg="santuario">santuario</tp:taxon-name-part></tp:taxon-name></italic> Bertani, 2013 <bold>G</bold><italic><tp:taxon-name><tp:taxon-name-part taxon-name-part-type="genus" reg="Paratropis">Paratropis</tp:taxon-name-part><tp:taxon-name-part taxon-name-part-type="species" reg="elicioi">elicioi</tp:taxon-name-part></tp:taxon-name></italic> Dupérré, 2015 <bold>H</bold><italic><tp:taxon-name><tp:taxon-name-part taxon-name-part-type="genus" reg="Paratropis">Paratropis</tp:taxon-name-part><tp:taxon-name-part taxon-name-part-type="species" reg="florezi">florezi</tp:taxon-name-part></tp:taxon-name></italic> sp. n. <bold>I</bold><italic><tp:taxon-name><tp:taxon-name-part taxon-name-part-type="genus" reg="Paratropis">Paratropis</tp:taxon-name-part><tp:taxon-name-part taxon-name-part-type="species" reg="papilligera">papilligera</tp:taxon-name-part></tp:taxon-name></italic> F.O. Pickard-Cambridge, 1896 <bold>J</bold><italic><tp:taxon-name><tp:taxon-name-part taxon-name-part-type="genus" reg="Paratropis">Paratropis</tp:taxon-name-part><tp:taxon-name-part taxon-name-part-type="species" reg="sanguinea">sanguinea</tp:taxon-name-part></tp:taxon-name></italic> Mello-Leitão, 1923 <bold>K</bold><italic><tp:taxon-name><tp:taxon-name-part taxon-name-part-type="genus" reg="Paratropis">Paratropis</tp:taxon-name-part><tp:taxon-name-part taxon-name-part-type="species" reg="scruposa">scruposa</tp:taxon-name-part></tp:taxon-name></italic> Simon, 1889 <bold>L</bold><italic><tp:taxon-name><tp:taxon-name-part taxon-name-part-type="genus" reg="Paratropis">Paratropis</tp:taxon-name-part><tp:taxon-name-part taxon-name-part-type="species" reg="seminermis">seminermis</tp:taxon-name-part></tp:taxon-name></italic> Caporiacco, 1955 <bold>M</bold><italic><tp:taxon-name><tp:taxon-name-part taxon-name-part-type="genus" reg="Paratropis">Paratropis</tp:taxon-name-part><tp:taxon-name-part taxon-name-part-type="species" reg="tuxtlensis">tuxtlensis</tp:taxon-name-part></tp:taxon-name></italic> Valdez-Mondragón, Mendoza &amp; Francke, 2014 <bold>N</bold><italic><tp:taxon-name><tp:taxon-name-part taxon-name-part-type="genus" reg="Stormtropis">Stormtropis</tp:taxon-name-part><tp:taxon-name-part taxon-name-part-type="species" reg="colima">colima</tp:taxon-name-part></tp:taxon-name></italic> gen. n., sp. n. <bold>O</bold><italic><tp:taxon-name><tp:taxon-name-part taxon-name-part-type="genus" reg="Stormtropis">Stormtropis</tp:taxon-name-part><tp:taxon-name-part taxon-name-part-type="species" reg="muisca">muisca</tp:taxon-name-part></tp:taxon-name></italic> gen. n., sp. n. <bold>P</bold><italic><tp:taxon-name><tp:taxon-name-part taxon-name-part-type="genus" reg="Stormtropis">Stormtropis</tp:taxon-name-part><tp:taxon-name-part taxon-name-part-type="species" reg="paisa">paisa</tp:taxon-name-part></tp:taxon-name></italic> gen. n., sp. n. <bold>Q</bold><italic><tp:taxon-name><tp:taxon-name-part taxon-name-part-type="genus" reg="Stormtropis">Stormtropis</tp:taxon-name-part><tp:taxon-name-part taxon-name-part-type="species" reg="parvum">parvum</tp:taxon-name-part></tp:taxon-name></italic> gen. n., sp. n.</p></caption><graphic xmlns:xlink="http://www.w3.org/1999/xlink" xlink:href="zookeys-830-001-g010.jpg" position="float" orientation="portrait" xlink:type="simple" id="oo_273129.jpg"/></fig></tp:treatment-sec><ref-list><ref id="B23"><mixed-citation xmlns:xlink="http://www.w3.org/1999/xlink" xlink:type="simple"><person-group><name name-style="western"><surname>Schenkel</surname><given-names>E</given-names></name></person-group> (<year>1953</year>) <article-title>Bericht über einige Spinnentiere aus Venezuela.</article-title><source>Verhandlungen der Naturforschenden Gesellschaft in Basel</source><volume>64</volume>: <fpage>1</fpage>–<lpage>57</lpage>.</mixed-citation></ref><ref id="B22"><mixed-citation xmlns:xlink="http://www.w3.org/1999/xlink" xlink:type="simple"><person-group><name name-style="western"><surname>Raven</surname><given-names>RJ</given-names></name></person-group> (<year>1999</year>) <article-title>Review of the mygalomorph genus <italic><tp:taxon-name><tp:taxon-name-part taxon-name-part-type="genus">Melloina</tp:taxon-name-part></tp:taxon-name></italic> Brignoli (<tp:taxon-name><tp:taxon-name-part taxon-name-part-type="family">Paratropididae</tp:taxon-name-part></tp:taxon-name>: <tp:taxon-name><tp:taxon-name-part taxon-name-part-type="order">Araneae</tp:taxon-name-part></tp:taxon-name>).</article-title><source>Memoirs of the Queensland Museum</source><volume>43</volume>: <fpage>819</fpage>–<lpage>825</lpage>.</mixed-citation></ref><ref id="B1"><mixed-citation xmlns:xlink="http://www.w3.org/1999/xlink" xlink:type="simple"><person-group><name name-style="western"><surname>Bertani</surname><given-names>R</given-names></name></person-group> (<year>2013</year>) <article-title>A new species of <italic><tp:taxon-name><tp:taxon-name-part taxon-name-part-type="genus">Melloina</tp:taxon-name-part></tp:taxon-name></italic> (<tp:taxon-name><tp:taxon-name-part taxon-name-part-type="order">Araneae</tp:taxon-name-part></tp:taxon-name>: <tp:taxon-name><tp:taxon-name-part taxon-name-part-type="family">Paratropididae</tp:taxon-name-part></tp:taxon-name>) from Venezuela.</article-title><source>Zoologia (Curitiba)</source><volume>30</volume>: <fpage>101</fpage>–<lpage>106</lpage>. <ext-link xlink:type="simple" ext-link-type="doi" xlink:href="10.1590/S1984-46702013000100013">https://doi.org/10.1590/S1984-46702013000100013</ext-link></mixed-citation></ref></ref-list></tp:taxon-treatment>
