# Supplementary material for: The first Paratropididae (Araneae, Mygalomorphae) from Colombia: new genus, species and records
Source: Zookeys. 2019 Mar 14;830:1–32. doi: 10.3897/zookeys.830.31433 (PMC6428803; doi:10.3897/zookeys.830.31433)
Supplement: XML Treatment for Stormtropis colima [file zookeys.830.31433-treatment8.xml]

<!DOCTYPE tp:taxon-treatment
  PUBLIC "-//TaxonX//DTD Taxonomic Treatment Publishing DTD v0 20100105//EN" "tax-treatment-NSO.dtd">
<tp:taxon-treatment xmlns:tp="http://www.plazi.org/taxpub"><tp:treatment-meta><kwd-group><label>Taxon classification</label><kwd><named-content xmlns:xlink="http://www.w3.org/1999/xlink" content-type="kingdom">Animalia</named-content></kwd><kwd><named-content xmlns:xlink="http://www.w3.org/1999/xlink" content-type="order">Araneae</named-content></kwd><kwd><named-content xmlns:xlink="http://www.w3.org/1999/xlink" content-type="family">Paratropididae</named-content></kwd></kwd-group><mixed-citation publication-type="journal"><person-group><name><surname>Perafán</surname><given-names>Carlos</given-names></name><name><surname>Galvis</surname><given-names>William</given-names></name><name><surname>Pérez-Miles</surname><given-names>Fernando</given-names></name></person-group><article-title>The first <tp:taxon-name><tp:taxon-name-part taxon-name-part-type="family">Paratropididae</tp:taxon-name-part></tp:taxon-name> (<tp:taxon-name><tp:taxon-name-part taxon-name-part-type="order">Araneae</tp:taxon-name-part></tp:taxon-name>, <tp:taxon-name><tp:taxon-name-part taxon-name-part-type="suborder">Mygalomorphae</tp:taxon-name-part></tp:taxon-name>) from Colombia: new genus, species and records</article-title><source>Zookeys</source><day>14</day><month>3</month><year>2019</year><volume>830</volume><fpage>1</fpage><lpage>32</lpage><pub-id pub-id-type="doi">10.3897/zookeys.830.31433</pub-id></mixed-citation></tp:treatment-meta><tp:nomenclature><tp:taxon-name>
                <tp:taxon-name-part taxon-name-part-type="genus" reg="Stormtropis">Stormtropis</tp:taxon-name-part>
                <tp:taxon-name-part taxon-name-part-type="species" reg="colima">colima</tp:taxon-name-part>
                <object-id xmlns:xlink="http://www.w3.org/1999/xlink" content-type="zoobank" xlink:type="simple">http://zoobank.org/B0A52980-1C2D-4CA5-A813-B0BCC6806314</object-id>
              </tp:taxon-name><tp:taxon-status xmlns:xlink="http://www.w3.org/1999/xlink" xlink:type="simple">sp. n.</tp:taxon-status><xref ref-type="fig" rid="F5">Figure 5</xref></tp:nomenclature><tp:treatment-sec sec-type="type material" id="SECID0ESZAI"><title>Type material.</title><p><bold><italic>Holotype</italic></bold> male from Colombia, Cundinamarca, Río Negro Province, Topaipí, 1377 m, 18-23-x-2012, col. M Medrano, A García, E Martínez (<named-content xmlns:xlink="http://www.w3.org/1999/xlink" content-type="dwc:institutional_code" xlink:type="simple">ICN</named-content>-Ar 11439).</p></tp:treatment-sec><tp:treatment-sec sec-type="diagnosis" id="SECID0EF1AI"><title>Diagnosis.</title><p><italic><tp:taxon-name><tp:taxon-name-part taxon-name-part-type="genus" reg="Stormtropis">Stormtropis</tp:taxon-name-part><tp:taxon-name-part taxon-name-part-type="species" reg="colima">colima</tp:taxon-name-part></tp:taxon-name></italic> sp. n. differs from the other species of the genus by the presence of a tibial apophysis with shorter base and not so much separated from the tibia as in the other species (Figure <xref ref-type="fig" rid="F5">5D, E</xref>). Additionally, <italic><tp:taxon-name><tp:taxon-name-part taxon-name-part-type="genus" reg="Stormtropis">S.</tp:taxon-name-part><tp:taxon-name-part taxon-name-part-type="species" reg="colima">colima</tp:taxon-name-part></tp:taxon-name></italic> sp. n. differs from <italic><tp:taxon-name><tp:taxon-name-part taxon-name-part-type="genus" reg="Stormtropis">S.</tp:taxon-name-part><tp:taxon-name-part taxon-name-part-type="species" reg="parvum">parvum</tp:taxon-name-part></tp:taxon-name></italic> sp. n. by the presence of a continuous row and more numerous cheliceral teeth on promargin (13–11) (7 in <italic><tp:taxon-name><tp:taxon-name-part taxon-name-part-type="genus" reg="Stormtropis">S.</tp:taxon-name-part><tp:taxon-name-part taxon-name-part-type="species" reg="parvum">parvum</tp:taxon-name-part></tp:taxon-name></italic> sp. n.) and from <italic><tp:taxon-name><tp:taxon-name-part taxon-name-part-type="genus" reg="Stormtropis">S.</tp:taxon-name-part><tp:taxon-name-part taxon-name-part-type="species" reg="paisa">paisa</tp:taxon-name-part></tp:taxon-name></italic> sp. n. by the absence of a sclerotized dark mark on proximal dorsal tibia, without a slight excavation.</p><p>In addition, <italic><tp:taxon-name><tp:taxon-name-part taxon-name-part-type="genus" reg="Stormtropis">S.</tp:taxon-name-part><tp:taxon-name-part taxon-name-part-type="species" reg="colima">colima</tp:taxon-name-part></tp:taxon-name></italic> sp. n. is larger (8.4 mm) and lives at lower elevation (1377m) than <italic><tp:taxon-name><tp:taxon-name-part taxon-name-part-type="genus" reg="Stormtropis">S.</tp:taxon-name-part><tp:taxon-name-part taxon-name-part-type="species" reg="parvum">parvum</tp:taxon-name-part></tp:taxon-name></italic> sp. n. (6 mm; 2750 m) and <italic><tp:taxon-name><tp:taxon-name-part taxon-name-part-type="genus" reg="Stormtropis">S.</tp:taxon-name-part><tp:taxon-name-part taxon-name-part-type="species" reg="paisa">paisa</tp:taxon-name-part></tp:taxon-name></italic> sp. n. (8.5 mm; 2400 m).</p><fig id="F5" position="float" orientation="portrait"><label>Figure 5.</label><caption><p><italic><tp:taxon-name><tp:taxon-name-part taxon-name-part-type="genus" reg="Stormtropis">Stormtropis</tp:taxon-name-part><tp:taxon-name-part taxon-name-part-type="species" reg="colima">colima</tp:taxon-name-part></tp:taxon-name></italic> gen. n., sp. n., male. <bold>A, B</bold><italic>habitus</italic><bold>A</bold> dorsal view <bold>B</bold> ventral view <bold>C</bold> sternum, labium and maxillae <bold>D, E</bold> tibial apophysis on leg I <bold>D</bold> prolateral view <bold>E</bold> ventral view <bold>F, G</bold> palpal bulb <bold>F</bold> prolateral view <bold>G</bold> retrolateral view. Arrows point to the triangular tooth on the subapical region of the embolus. Scale bars: 1.0 mm (<bold>A–C</bold>); 0.5 mm (<bold>D, E</bold>); 0.25 mm (<bold>F, G</bold>).</p></caption><graphic xmlns:xlink="http://www.w3.org/1999/xlink" xlink:href="zookeys-830-001-g005.jpg" position="float" orientation="portrait" xlink:type="simple" id="oo_273124.jpg"/></fig></tp:treatment-sec><tp:treatment-sec sec-type="description" id="SECID0E45AI"><title>Description.</title><p><bold><italic>Holotype male</italic></bold> (<named-content xmlns:xlink="http://www.w3.org/1999/xlink" content-type="dwc:institutional_code" xlink:type="simple">ICN</named-content>-Ar 11439) (Figure <xref ref-type="fig" rid="F5">5</xref>): total length 8.4, carapace length 4.2, width 4.2; abdomen length 3.3, width 2.7; chelicerae length 1.7. Color (in alcohol): body with soil particles encrusted; carapace, chelicerae, coxa, trochanter and femur dark brown; abdomen dorsally and patella-tarsus brown. Carapace: glabrous, striae conspicuous, lateral margins with single line of curved setae mixed with disperse clubbed setae; caput arched, separated from thoracic region by transverse shallow fovea, straight, width 0.4 (Figure <xref ref-type="fig" rid="F5">5A</xref>). Eyes and ocular tubercle: tubercle length 0.6, width 0.7, very elevated (height 0.5) and forwardly directed, with few stout setae. Clypeus absent. Anterior eye row slightly procurved, posterior recurved. Ocular sizes and interdistances: <abbrev xmlns:xlink="http://www.w3.org/1999/xlink" xlink:title="anterior median eyes" id="ABBRID0EY6AI" xlink:type="simple">AME</abbrev> 0.23, <abbrev xmlns:xlink="http://www.w3.org/1999/xlink" xlink:title="anterior lateral eye" id="ABBRID0E36AI" xlink:type="simple">ALE</abbrev> 0.25, <abbrev xmlns:xlink="http://www.w3.org/1999/xlink" xlink:title="posterior median eyes" id="ABBRID0EAABI" xlink:type="simple">PME</abbrev> 0.15, <abbrev xmlns:xlink="http://www.w3.org/1999/xlink" xlink:title="posterior lateral eyes" id="ABBRID0EEABI" xlink:type="simple">PLE</abbrev> 0.18, <abbrev xmlns:xlink="http://www.w3.org/1999/xlink" xlink:title="anterior median eyes" id="ABBRID0EIABI" xlink:type="simple">AME</abbrev>-<abbrev xmlns:xlink="http://www.w3.org/1999/xlink" xlink:title="anterior median eyes" id="ABBRID0EMABI" xlink:type="simple">AME</abbrev> 0.08, <abbrev xmlns:xlink="http://www.w3.org/1999/xlink" xlink:title="anterior median eyes" id="ABBRID0EQABI" xlink:type="simple">AME</abbrev>-<abbrev xmlns:xlink="http://www.w3.org/1999/xlink" xlink:title="anterior lateral eye" id="ABBRID0EUABI" xlink:type="simple">ALE</abbrev> 0.03, <abbrev xmlns:xlink="http://www.w3.org/1999/xlink" xlink:title="posterior median eyes" id="ABBRID0EYABI" xlink:type="simple">PME</abbrev>-<abbrev xmlns:xlink="http://www.w3.org/1999/xlink" xlink:title="posterior median eyes" id="ABBRID0E3ABI" xlink:type="simple">PME</abbrev> 0.28, <abbrev xmlns:xlink="http://www.w3.org/1999/xlink" xlink:title="posterior median eyes" id="ABBRID0EABBI" xlink:type="simple">PME</abbrev>-<abbrev xmlns:xlink="http://www.w3.org/1999/xlink" xlink:title="posterior lateral eyes" id="ABBRID0EEBBI" xlink:type="simple">PLE</abbrev> 0.03, <abbrev xmlns:xlink="http://www.w3.org/1999/xlink" xlink:title="anterior lateral eye" id="ABBRID0EIBBI" xlink:type="simple">ALE</abbrev>-<abbrev xmlns:xlink="http://www.w3.org/1999/xlink" xlink:title="posterior lateral eyes" id="ABBRID0EMBBI" xlink:type="simple">PLE</abbrev> 0.05, <abbrev xmlns:xlink="http://www.w3.org/1999/xlink" xlink:title="anterior median eyes" id="ABBRID0EQBBI" xlink:type="simple">AME</abbrev>-<abbrev xmlns:xlink="http://www.w3.org/1999/xlink" xlink:title="posterior median eyes" id="ABBRID0EUBBI" xlink:type="simple">PME</abbrev> 0.03, <abbrev xmlns:xlink="http://www.w3.org/1999/xlink" xlink:title="anterior lateral eye" id="ABBRID0EYBBI" xlink:type="simple">ALE</abbrev>-<abbrev xmlns:xlink="http://www.w3.org/1999/xlink" xlink:title="anterior lateral eye" id="ABBRID0E3BBI" xlink:type="simple">ALE</abbrev> 0.38, <abbrev xmlns:xlink="http://www.w3.org/1999/xlink" xlink:title="posterior lateral eyes" id="ABBRID0EACBI" xlink:type="simple">PLE</abbrev>-<abbrev xmlns:xlink="http://www.w3.org/1999/xlink" xlink:title="posterior lateral eyes" id="ABBRID0EECBI" xlink:type="simple">PLE</abbrev> 0.45. Chelicerae: dorsal few plumose setae, short sparse bristles on dorsal and lateral areas, long fine bristles on ventral and anterior areas. Rastellum absent. Cheliceral furrow narrow with two rows of teeth, 13/11 teeth on promargin, and 8 teeth on retromargin. Fang long. Labium subquadrate, length 0.5, width 1.00, with 39 elongated cuspules on anterior edge (Figure <xref ref-type="fig" rid="F5">5C</xref>). Labio-sternal groove narrower in the middle than laterally. Maxillae longer than wide, with the anterior prolateral lobe very elongated, conical; with 42/44 elongated cuspules widely distributed throughout the prolateral half of the maxillae; field of cuspules wider proximally (Figure <xref ref-type="fig" rid="F5">5C</xref>). Sternum heart shaped, length 1.73, width 2.15; three pairs of sigillae, anterior and median subcircular, posterior sigillae oval, all marginal (Figure <xref ref-type="fig" rid="F5">5C</xref>).</p><p>Legs: cuticle with soil particles encrusted. Leg and palpal segments measurements provided in Table <xref ref-type="table" rid="T5">5</xref>. Legs I slightly stouter than II–IV. Femur IV widened. Clubbed plumose and thorn-like setae. Trichobothria: filiform, on central 2/3 of tarsi, palp, and all legs 5; on distal 1/4 of metatarsi, all legs 3; and on proximal 1/3 of tibiae, palp and legs I–III two rows of 2 each, IV 4. Scopula absent, few and sparse pseudoscopula setae on tarsi I and II. Claw tufts absent. Tarsal claws: <abbrev xmlns:xlink="http://www.w3.org/1999/xlink" xlink:title="inferior tarsal claw" id="ABBRID0E1CBI" xlink:type="simple">ITC</abbrev> absent from all legs; <abbrev xmlns:xlink="http://www.w3.org/1999/xlink" xlink:title="superior tarsal claw" id="ABBRID0E5CBI" xlink:type="simple">STC</abbrev> long, with one tooth on all legs. Tibial apophysis on leg I present: a short flattened branch on distal prolateral side, with spines on two parallel rows, 10 distal and 5 proximal (Figure <xref ref-type="fig" rid="F5">5D, E</xref>). Thorn-like setae mainly present on legs III and IV. Spines absent.</p><table-wrap id="T5" position="float" orientation="portrait"><label>Table 5.</label><caption><p>Length (in mm) of legs and palpal segments of the holotype male <italic><tp:taxon-name><tp:taxon-name-part taxon-name-part-type="genus" reg="Stormtropis">Stormtropis</tp:taxon-name-part><tp:taxon-name-part taxon-name-part-type="species" reg="colima">colima</tp:taxon-name-part></tp:taxon-name></italic> sp. n.</p></caption><table id="TID0EOPAI" rules="all"><tbody><tr><th rowspan="1" colspan="1"/><th rowspan="1" colspan="1">I</th><th rowspan="1" colspan="1">II</th><th rowspan="1" colspan="1">III</th><th rowspan="1" colspan="1">IV</th><th rowspan="1" colspan="1">Palp</th></tr><tr><td rowspan="1" colspan="1">Femur</td><td rowspan="1" colspan="1">3.9</td><td rowspan="1" colspan="1">3.2</td><td rowspan="1" colspan="1">2.7</td><td rowspan="1" colspan="1">3.6</td><td rowspan="1" colspan="1">1.7</td></tr><tr><td rowspan="1" colspan="1">Patella</td><td rowspan="1" colspan="1">1.9</td><td rowspan="1" colspan="1">1.5</td><td rowspan="1" colspan="1">1.3</td><td rowspan="1" colspan="1">1.5</td><td rowspan="1" colspan="1">1.2</td></tr><tr><td rowspan="1" colspan="1">Tibia</td><td rowspan="1" colspan="1">3.1</td><td rowspan="1" colspan="1">2.3</td><td rowspan="1" colspan="1">1.7</td><td rowspan="1" colspan="1">3.0</td><td rowspan="1" colspan="1">1.3</td></tr><tr><td rowspan="1" colspan="1">Metatarsus</td><td rowspan="1" colspan="1">3.0</td><td rowspan="1" colspan="1">2.5</td><td rowspan="1" colspan="1">2.4</td><td rowspan="1" colspan="1">3.5</td><td rowspan="1" colspan="1">–</td></tr><tr><td rowspan="1" colspan="1">Tarsus</td><td rowspan="1" colspan="1">1.5</td><td rowspan="1" colspan="1">1.4</td><td rowspan="1" colspan="1">1.4</td><td rowspan="1" colspan="1">1.7</td><td rowspan="1" colspan="1">0.6</td></tr><tr><td rowspan="1" colspan="1">Total</td><td rowspan="1" colspan="1">13.4</td><td rowspan="1" colspan="1">10.9</td><td rowspan="1" colspan="1">9.5</td><td rowspan="1" colspan="1">13.3</td><td rowspan="1" colspan="1">4.8</td></tr></tbody></table></table-wrap><p>Palp: cymbium with two unequal lobes separated by a sclerotized groove; tibia with shallow distoventral groove. Palpal bulb pyriform elongated; embolus curved, very long, tapering to the apex, apex wide; a triangular translucent tooth on subapical region, close to apex (Figure <xref ref-type="fig" rid="F5">5F, G</xref>).</p><p>Abdomen: oval, with small clubbed setae; lateral and dorsal areas finely tuberculate, with small plumose clubbed setae, principally on posterior area (Figure <xref ref-type="fig" rid="F5">5A</xref>). Book lung apertures projected, oval, sclerotized (Figure <xref ref-type="fig" rid="F5">5B</xref>). Spinnerets: <abbrev xmlns:xlink="http://www.w3.org/1999/xlink" xlink:title="posterior median spinnerets" id="ABBRID0ETIBI" xlink:type="simple">PMS</abbrev> length 0.3; <abbrev xmlns:xlink="http://www.w3.org/1999/xlink" xlink:title="posterior lateral spinnerets" id="ABBRID0EXIBI" xlink:type="simple">PLS</abbrev> length 1.6, apical segment digitiform (Figure <xref ref-type="fig" rid="F5">5B</xref>).</p><p><bold><italic>Female</italic></bold>: unknown.</p></tp:treatment-sec><tp:treatment-sec sec-type="distribution" id="SECID0EGJBI"><title>Distribution.</title><p>Only known from its type locality, Topaipí in the Río Negro Province (Cundimarca), in the Eastern Cordillera of Colombian Andes, at 1300 m altitude (Figure <xref ref-type="fig" rid="F10">10</xref>).</p></tp:treatment-sec><tp:treatment-sec sec-type="etymology" id="SECID0EQJBI"><title>Etymology.</title><p>The species epithet <italic>colima</italic> is a noun in apposition which means warrior in the extinct Muisca language. The Colimas were an indigenous tribe that inhabited in the central highlands of Colombia, where the species occurs.</p></tp:treatment-sec><tp:treatment-sec><!--Section generated to contain objects referenced in tp:taxon-treatment.--><fig id="F10" position="float" orientation="portrait"><label>Figure 10.</label><caption><p>Distribution records of the entire family <tp:taxon-name><tp:taxon-name-part taxon-name-part-type="family">Paratropididae</tp:taxon-name-part></tp:taxon-name> Simon, 1889; genera differentiated by color. <bold>A</bold><italic><tp:taxon-name><tp:taxon-name-part taxon-name-part-type="genus" reg="Anisaspis">Anisaspis</tp:taxon-name-part><tp:taxon-name-part taxon-name-part-type="species" reg="camarita">camarita</tp:taxon-name-part></tp:taxon-name></italic> sp. n. <bold>B</bold><italic><tp:taxon-name><tp:taxon-name-part taxon-name-part-type="genus" reg="Anisaspis">Anisaspis</tp:taxon-name-part><tp:taxon-name-part taxon-name-part-type="species" reg="tuberculata">tuberculata</tp:taxon-name-part></tp:taxon-name></italic> Simon, 1892 <bold>C</bold><italic><tp:taxon-name><tp:taxon-name-part taxon-name-part-type="genus" reg="Anisaspoides">Anisaspoides</tp:taxon-name-part><tp:taxon-name-part taxon-name-part-type="species" reg="gigantea">gigantea</tp:taxon-name-part></tp:taxon-name></italic> F.O. Pickard-Cambridge, 1896 <bold>D</bold><italic><tp:taxon-name><tp:taxon-name-part taxon-name-part-type="genus" reg="Melloina">Melloina</tp:taxon-name-part><tp:taxon-name-part taxon-name-part-type="species" reg="gracilis">gracilis</tp:taxon-name-part></tp:taxon-name></italic> (Schenkel, 1953) <bold>E</bold><italic><tp:taxon-name><tp:taxon-name-part taxon-name-part-type="genus" reg="Melloina">Melloina</tp:taxon-name-part><tp:taxon-name-part taxon-name-part-type="species" reg="rickwesti">rickwesti</tp:taxon-name-part></tp:taxon-name></italic> Raven, 1999 <bold>F</bold><italic><tp:taxon-name><tp:taxon-name-part taxon-name-part-type="genus" reg="Melloina">Melloina</tp:taxon-name-part><tp:taxon-name-part taxon-name-part-type="species" reg="santuario">santuario</tp:taxon-name-part></tp:taxon-name></italic> Bertani, 2013 <bold>G</bold><italic><tp:taxon-name><tp:taxon-name-part taxon-name-part-type="genus" reg="Paratropis">Paratropis</tp:taxon-name-part><tp:taxon-name-part taxon-name-part-type="species" reg="elicioi">elicioi</tp:taxon-name-part></tp:taxon-name></italic> Dupérré, 2015 <bold>H</bold><italic><tp:taxon-name><tp:taxon-name-part taxon-name-part-type="genus" reg="Paratropis">Paratropis</tp:taxon-name-part><tp:taxon-name-part taxon-name-part-type="species" reg="florezi">florezi</tp:taxon-name-part></tp:taxon-name></italic> sp. n. <bold>I</bold><italic><tp:taxon-name><tp:taxon-name-part taxon-name-part-type="genus" reg="Paratropis">Paratropis</tp:taxon-name-part><tp:taxon-name-part taxon-name-part-type="species" reg="papilligera">papilligera</tp:taxon-name-part></tp:taxon-name></italic> F.O. Pickard-Cambridge, 1896 <bold>J</bold><italic><tp:taxon-name><tp:taxon-name-part taxon-name-part-type="genus" reg="Paratropis">Paratropis</tp:taxon-name-part><tp:taxon-name-part taxon-name-part-type="species" reg="sanguinea">sanguinea</tp:taxon-name-part></tp:taxon-name></italic> Mello-Leitão, 1923 <bold>K</bold><italic><tp:taxon-name><tp:taxon-name-part taxon-name-part-type="genus" reg="Paratropis">Paratropis</tp:taxon-name-part><tp:taxon-name-part taxon-name-part-type="species" reg="scruposa">scruposa</tp:taxon-name-part></tp:taxon-name></italic> Simon, 1889 <bold>L</bold><italic><tp:taxon-name><tp:taxon-name-part taxon-name-part-type="genus" reg="Paratropis">Paratropis</tp:taxon-name-part><tp:taxon-name-part taxon-name-part-type="species" reg="seminermis">seminermis</tp:taxon-name-part></tp:taxon-name></italic> Caporiacco, 1955 <bold>M</bold><italic><tp:taxon-name><tp:taxon-name-part taxon-name-part-type="genus" reg="Paratropis">Paratropis</tp:taxon-name-part><tp:taxon-name-part taxon-name-part-type="species" reg="tuxtlensis">tuxtlensis</tp:taxon-name-part></tp:taxon-name></italic> Valdez-Mondragón, Mendoza &amp; Francke, 2014 <bold>N</bold><italic><tp:taxon-name><tp:taxon-name-part taxon-name-part-type="genus" reg="Stormtropis">Stormtropis</tp:taxon-name-part><tp:taxon-name-part taxon-name-part-type="species" reg="colima">colima</tp:taxon-name-part></tp:taxon-name></italic> gen. n., sp. n. <bold>O</bold><italic><tp:taxon-name><tp:taxon-name-part taxon-name-part-type="genus" reg="Stormtropis">Stormtropis</tp:taxon-name-part><tp:taxon-name-part taxon-name-part-type="species" reg="muisca">muisca</tp:taxon-name-part></tp:taxon-name></italic> gen. n., sp. n. <bold>P</bold><italic><tp:taxon-name><tp:taxon-name-part taxon-name-part-type="genus" reg="Stormtropis">Stormtropis</tp:taxon-name-part><tp:taxon-name-part taxon-name-part-type="species" reg="paisa">paisa</tp:taxon-name-part></tp:taxon-name></italic> gen. n., sp. n. <bold>Q</bold><italic><tp:taxon-name><tp:taxon-name-part taxon-name-part-type="genus" reg="Stormtropis">Stormtropis</tp:taxon-name-part><tp:taxon-name-part taxon-name-part-type="species" reg="parvum">parvum</tp:taxon-name-part></tp:taxon-name></italic> gen. n., sp. n.</p></caption><graphic xmlns:xlink="http://www.w3.org/1999/xlink" xlink:href="zookeys-830-001-g010.jpg" position="float" orientation="portrait" xlink:type="simple" id="oo_273129.jpg"/></fig></tp:treatment-sec></tp:taxon-treatment>
