# Supplementary material for: The first Paratropididae (Araneae, Mygalomorphae) from Colombia: new genus, species and records
Source: Zookeys. 2019 Mar 14;830:1–32. doi: 10.3897/zookeys.830.31433 (PMC6428803; doi:10.3897/zookeys.830.31433)
Supplement: XML Treatment for Stormtropis muisca [file zookeys.830.31433-treatment9.xml]

<!DOCTYPE tp:taxon-treatment
  PUBLIC "-//TaxonX//DTD Taxonomic Treatment Publishing DTD v0 20100105//EN" "tax-treatment-NSO.dtd">
<tp:taxon-treatment xmlns:tp="http://www.plazi.org/taxpub"><tp:treatment-meta><kwd-group><label>Taxon classification</label><kwd><named-content xmlns:xlink="http://www.w3.org/1999/xlink" content-type="kingdom">Animalia</named-content></kwd><kwd><named-content xmlns:xlink="http://www.w3.org/1999/xlink" content-type="order">Araneae</named-content></kwd><kwd><named-content xmlns:xlink="http://www.w3.org/1999/xlink" content-type="family">Paratropididae</named-content></kwd></kwd-group><mixed-citation publication-type="journal"><person-group><name><surname>Perafán</surname><given-names>Carlos</given-names></name><name><surname>Galvis</surname><given-names>William</given-names></name><name><surname>Pérez-Miles</surname><given-names>Fernando</given-names></name></person-group><article-title>The first <tp:taxon-name><tp:taxon-name-part taxon-name-part-type="family">Paratropididae</tp:taxon-name-part></tp:taxon-name> (<tp:taxon-name><tp:taxon-name-part taxon-name-part-type="order">Araneae</tp:taxon-name-part></tp:taxon-name>, <tp:taxon-name><tp:taxon-name-part taxon-name-part-type="suborder">Mygalomorphae</tp:taxon-name-part></tp:taxon-name>) from Colombia: new genus, species and records</article-title><source>Zookeys</source><day>14</day><month>3</month><year>2019</year><volume>830</volume><fpage>1</fpage><lpage>32</lpage><pub-id pub-id-type="doi">10.3897/zookeys.830.31433</pub-id></mixed-citation></tp:treatment-meta><tp:nomenclature><tp:taxon-name>
                <tp:taxon-name-part taxon-name-part-type="genus" reg="Stormtropis">Stormtropis</tp:taxon-name-part>
                <tp:taxon-name-part taxon-name-part-type="species" reg="muisca">muisca</tp:taxon-name-part>
                <object-id xmlns:xlink="http://www.w3.org/1999/xlink" content-type="zoobank" xlink:type="simple">http://zoobank.org/BDD00B70-6EDF-480B-9CAA-87FE0C174A85</object-id>
              </tp:taxon-name><tp:taxon-status xmlns:xlink="http://www.w3.org/1999/xlink" xlink:type="simple">sp. n.</tp:taxon-status><xref ref-type="fig" rid="F6">Figure 6</xref></tp:nomenclature><tp:treatment-sec sec-type="type material" id="SECID0EELBI"><title>Type material.</title><p><bold><italic>Holotype</italic></bold> male from Colombia, Boyacá, Sotaquirá, Vereda Guaguaní, <named-content xmlns:xlink="http://www.w3.org/1999/xlink" content-type="dwc:verbatimCoordinates" xlink:type="simple"><named-content content-type="geo-json" specific-use="{&#34;type&#34;:&#34;Point&#34;,&#34;coordinates&#34;:[-73.250630,5.808860]}" id="NCID0ESLBI" xlink:type="simple">5.80886N, 73.25063W</named-content></named-content>, 3415 m, 8-10-vi-2015, col. Y Cifuentes, J Moreno (<named-content xmlns:xlink="http://www.w3.org/1999/xlink" content-type="dwc:institutional_code" xlink:type="simple">ICN</named-content>-Ar 11440). <bold><italic>Paratype</italic></bold>: 1 male from Colombia, Boyacá, Villa de Leyva, Santuario de Flora y Fauna Iguaque, 11-iv-2000, pitfall, col. C Fagua (<named-content xmlns:xlink="http://www.w3.org/1999/xlink" content-type="dwc:institutional_code" xlink:type="simple">ICN</named-content>-Ar 880).</p></tp:treatment-sec><tp:treatment-sec sec-type="diagnosis" id="SECID0EKMBI"><title>Diagnosis.</title><p>Males of <italic><tp:taxon-name><tp:taxon-name-part taxon-name-part-type="genus" reg="Stormtropis">Stormtropis</tp:taxon-name-part><tp:taxon-name-part taxon-name-part-type="species" reg="muisca">muisca</tp:taxon-name-part></tp:taxon-name></italic> sp. n. differ from those of all other species of <italic><tp:taxon-name><tp:taxon-name-part taxon-name-part-type="genus" reg="Stormtropis">Stormtropis</tp:taxon-name-part></tp:taxon-name></italic> gen. n. by the absence of tibial apophysis, and by the pattern of abdominal color, grayish brown with a pattern of seven pairs of lighter dots, and sub-circular carapace (Figure <xref ref-type="fig" rid="F6">6A</xref>). Also, by the palpal bulb elongated, with the embolus slightly curved tapering to the apex, which is stout but flattened, and a very small subapical triangular tooth (Figure <xref ref-type="fig" rid="F6">6D, E</xref>).</p><fig id="F6" position="float" orientation="portrait"><label>Figure 6.</label><caption><p><italic><tp:taxon-name><tp:taxon-name-part taxon-name-part-type="genus" reg="Stormtropis">Stormtropis</tp:taxon-name-part><tp:taxon-name-part taxon-name-part-type="species" reg="muisca">muisca</tp:taxon-name-part></tp:taxon-name></italic> gen. n., sp. n., male. <bold>A, B</bold><italic>habitus</italic><bold>A</bold> dorsal view <bold>B</bold> ventral view <bold>C</bold> sternum, labium and maxillae <bold>D, E</bold> palpal bulb <bold>D</bold> prolateral view <bold>E</bold> retrolateral view. Arrows point to the triangular tooth on the subapical region of the embolus. Scale bars: 1.0 mm (<bold>A–C</bold>); 0.25 mm (<bold>D, E</bold>).</p></caption><graphic xmlns:xlink="http://www.w3.org/1999/xlink" xlink:href="zookeys-830-001-g006.jpg" position="float" orientation="portrait" xlink:type="simple" id="oo_273125.jpg"/></fig></tp:treatment-sec><tp:treatment-sec sec-type="description" id="SECID0EWOBI"><title>Description.</title><p><bold><italic>Male</italic></bold> (<named-content xmlns:xlink="http://www.w3.org/1999/xlink" content-type="dwc:institutional_code" xlink:type="simple">ICN</named-content>-Ar 11440) (Figure <xref ref-type="fig" rid="F6">6</xref>): total length 9.5; carapace length 4.6, width 4.8; abdomen length 4.6, width 3.5; chelicerae length 1.3. Color (in alcohol): body with few soil particles encrusted; carapace, chelicerae and legs dark reddish brown; abdomen grayish brown with a pattern of seven pairs of lighter dots (Figure <xref ref-type="fig" rid="F6">6A</xref>). Carapace slightly setose, striae conspicuous, lateral margins with single line of spiniform setae; caput very arched, separated from thoracic region by transverse shallow fovea, straight, width 0.9 (Figure <xref ref-type="fig" rid="F6">6A</xref>). Eyes and ocular tubercle: tubercle length 0.73, width 0.8, very elevated (height 0.5) and forwardly directed, with few stout setae. Clypeus absent. Anterior eye row slightly procurved, posterior recurved. Ocular sizes and interdistances: <abbrev xmlns:xlink="http://www.w3.org/1999/xlink" xlink:title="anterior median eyes" id="ABBRID0EVPBI" xlink:type="simple">AME</abbrev> 0.25, <abbrev xmlns:xlink="http://www.w3.org/1999/xlink" xlink:title="anterior lateral eye" id="ABBRID0EZPBI" xlink:type="simple">ALE</abbrev> 0.25, <abbrev xmlns:xlink="http://www.w3.org/1999/xlink" xlink:title="posterior median eyes" id="ABBRID0E4PBI" xlink:type="simple">PME</abbrev> 0.10, <abbrev xmlns:xlink="http://www.w3.org/1999/xlink" xlink:title="posterior lateral eyes" id="ABBRID0EBQBI" xlink:type="simple">PLE</abbrev> 0.20, <abbrev xmlns:xlink="http://www.w3.org/1999/xlink" xlink:title="anterior median eyes" id="ABBRID0EFQBI" xlink:type="simple">AME</abbrev>-<abbrev xmlns:xlink="http://www.w3.org/1999/xlink" xlink:title="anterior median eyes" id="ABBRID0EJQBI" xlink:type="simple">AME</abbrev> 0.15, <abbrev xmlns:xlink="http://www.w3.org/1999/xlink" xlink:title="anterior median eyes" id="ABBRID0ENQBI" xlink:type="simple">AME</abbrev>-<abbrev xmlns:xlink="http://www.w3.org/1999/xlink" xlink:title="anterior lateral eye" id="ABBRID0ERQBI" xlink:type="simple">ALE</abbrev> 0.25, <abbrev xmlns:xlink="http://www.w3.org/1999/xlink" xlink:title="posterior median eyes" id="ABBRID0EVQBI" xlink:type="simple">PME</abbrev>-<abbrev xmlns:xlink="http://www.w3.org/1999/xlink" xlink:title="posterior median eyes" id="ABBRID0EZQBI" xlink:type="simple">PME</abbrev> 0.40, <abbrev xmlns:xlink="http://www.w3.org/1999/xlink" xlink:title="posterior median eyes" id="ABBRID0E4QBI" xlink:type="simple">PME</abbrev>-<abbrev xmlns:xlink="http://www.w3.org/1999/xlink" xlink:title="posterior lateral eyes" id="ABBRID0EBRBI" xlink:type="simple">PLE</abbrev> 0.03, <abbrev xmlns:xlink="http://www.w3.org/1999/xlink" xlink:title="anterior lateral eye" id="ABBRID0EFRBI" xlink:type="simple">ALE</abbrev>-<abbrev xmlns:xlink="http://www.w3.org/1999/xlink" xlink:title="posterior lateral eyes" id="ABBRID0EJRBI" xlink:type="simple">PLE</abbrev> 0.08, <abbrev xmlns:xlink="http://www.w3.org/1999/xlink" xlink:title="anterior median eyes" id="ABBRID0ENRBI" xlink:type="simple">AME</abbrev>-<abbrev xmlns:xlink="http://www.w3.org/1999/xlink" xlink:title="posterior median eyes" id="ABBRID0ERRBI" xlink:type="simple">PME</abbrev> 0.05, <abbrev xmlns:xlink="http://www.w3.org/1999/xlink" xlink:title="anterior lateral eye" id="ABBRID0EVRBI" xlink:type="simple">ALE</abbrev>-<abbrev xmlns:xlink="http://www.w3.org/1999/xlink" xlink:title="anterior lateral eye" id="ABBRID0EZRBI" xlink:type="simple">ALE</abbrev> 0.50, <abbrev xmlns:xlink="http://www.w3.org/1999/xlink" xlink:title="posterior lateral eyes" id="ABBRID0E4RBI" xlink:type="simple">PLE</abbrev>-<abbrev xmlns:xlink="http://www.w3.org/1999/xlink" xlink:title="posterior lateral eyes" id="ABBRID0EBSBI" xlink:type="simple">PLE</abbrev> 0.50. Chelicerae: short sparse bristles on dorsal and lateral areas, long fine bristles on ventral and anterior areas. Rastellum absent. Cheliceral furrow with two rows of well-developed teeth, 8/7 and 6/6 teeth on promargin and retromargin, respectively. Labium: length 0.5, width 1.2, with 69 cuspules on anterior edge (Figure <xref ref-type="fig" rid="F6">6C</xref>). Labio-sternal groove of uniform width. Maxillae longer than wide, with the anterior prolateral lobe very elongated, conical (Figure <xref ref-type="fig" rid="F6">6C</xref>); with 37/36 conical cuspules spaced, largely spread over prolatero-ventral border from the inner edge to anterior lobe. Lyra absent. Sternum: length 1.8, width 2.5; three pairs of sigillae, anterior subcircular, median and posterior sigillae oval; anterior and median sigillae marginal, posterior submarginal. Anterior edge of sternum with a semicircular area slightly elevated (joined to labio-sternal groove) (Figure <xref ref-type="fig" rid="F6">6C</xref>).</p><p>Legs: cuticle normal. Leg and palpal segments measurements provided in Table <xref ref-type="table" rid="T6">6</xref>. Leg I clearly thicker than the others. Bristles and thorn-like setae present. Trichobothria: filiform, on central 2/3 of tarsi, palp 4, leg I 7, II 5, III 4, IV 4; on distal 1/4 of metatarsi, leg I 4, II 3, III 3, IV 3; on proximal 1/3 of tibiae, palp and legs I-III two rows of 2 each, IV a row of 3p and 1d. Scopulae absent. Pseudoscopula weak and divided by conical longer setae, only present on distal tarsi I, II and III; tarsi IV with few sparse pseudoscopula setae. Claw tufts absent. Tarsi distally incrassate, mainly on anterior legs. Tarsal claws: <abbrev xmlns:xlink="http://www.w3.org/1999/xlink" xlink:title="inferior tarsal claw" id="ABBRID0EXSBI" xlink:type="simple">ITC</abbrev> absent on all legs, but a very small tooth present on legs I; <abbrev xmlns:xlink="http://www.w3.org/1999/xlink" xlink:title="superior tarsal claw" id="ABBRID0E2SBI" xlink:type="simple">STC</abbrev> with one curved tooth on all legs. Spination: principally thorn-like setae on all segments. Spines absent.</p><table-wrap id="T6" position="float" orientation="portrait"><label>Table 6.</label><caption><p>Length (in mm) of legs and palpal segments of the holotype male <italic><tp:taxon-name><tp:taxon-name-part taxon-name-part-type="genus" reg="Stormtropis">Stormtropis</tp:taxon-name-part><tp:taxon-name-part taxon-name-part-type="species" reg="muisca">muisca</tp:taxon-name-part></tp:taxon-name></italic> sp. n.</p></caption><table id="TID0E1XAI" rules="all"><tbody><tr><th rowspan="1" colspan="1"/><th rowspan="1" colspan="1">I</th><th rowspan="1" colspan="1">II</th><th rowspan="1" colspan="1">III</th><th rowspan="1" colspan="1">IV</th><th rowspan="1" colspan="1">Palp</th></tr><tr><td rowspan="1" colspan="1">Femur</td><td rowspan="1" colspan="1">4.0</td><td rowspan="1" colspan="1">3.5</td><td rowspan="1" colspan="1">3.0</td><td rowspan="1" colspan="1">3.8</td><td rowspan="1" colspan="1">1.9</td></tr><tr><td rowspan="1" colspan="1">Patella</td><td rowspan="1" colspan="1">2.3</td><td rowspan="1" colspan="1">1.8</td><td rowspan="1" colspan="1">1.4</td><td rowspan="1" colspan="1">1.8</td><td rowspan="1" colspan="1">1.4</td></tr><tr><td rowspan="1" colspan="1">Tibia</td><td rowspan="1" colspan="1">3.5</td><td rowspan="1" colspan="1">2.6</td><td rowspan="1" colspan="1">2.0</td><td rowspan="1" colspan="1">3.1</td><td rowspan="1" colspan="1">1.4</td></tr><tr><td rowspan="1" colspan="1">Metatarsus</td><td rowspan="1" colspan="1">3.0</td><td rowspan="1" colspan="1">2.7</td><td rowspan="1" colspan="1">2.2</td><td rowspan="1" colspan="1">3.0</td><td rowspan="1" colspan="1">–</td></tr><tr><td rowspan="1" colspan="1">Tarsus</td><td rowspan="1" colspan="1">1.6</td><td rowspan="1" colspan="1">1.5</td><td rowspan="1" colspan="1">1.5</td><td rowspan="1" colspan="1">1.5</td><td rowspan="1" colspan="1">0.9</td></tr><tr><td rowspan="1" colspan="1">Total</td><td rowspan="1" colspan="1">14.4</td><td rowspan="1" colspan="1">12.1</td><td rowspan="1" colspan="1">10.1</td><td rowspan="1" colspan="1">13.2</td><td rowspan="1" colspan="1">5.6</td></tr></tbody></table></table-wrap><p>Palp: cymbium with two unequal lobes separated by a sclerotized groove; tibia with shallow distoventral groove. Palpal bulb pyriform; embolus slightly curved tapering to the apex, apex stout but flattened, a subapical triangular tooth on embolus (Figure <xref ref-type="fig" rid="F6">6D, E</xref>).</p><p>Abdomen: with four longitudinal dorsal rows of nine small tubercles, each emitting from its summit a spiniform seta. Book lung apertures projected, oval, sclerotized (Figure <xref ref-type="fig" rid="F6">6B</xref>). Spinnerets: <abbrev xmlns:xlink="http://www.w3.org/1999/xlink" xlink:title="posterior median spinnerets" id="ABBRID0EIYBI" xlink:type="simple">PMS</abbrev> length 0.10; <abbrev xmlns:xlink="http://www.w3.org/1999/xlink" xlink:title="posterior lateral spinnerets" id="ABBRID0EMYBI" xlink:type="simple">PLS</abbrev> length 1.40, apical segment digitiform (Figure <xref ref-type="fig" rid="F6">6B</xref>).</p><p><bold><italic>Female</italic></bold>: Unknown.</p></tp:treatment-sec><tp:treatment-sec sec-type="distribution" id="SECID0E2YBI"><title>Distribution.</title><p>Eastern Cordillera of Colombian Andes, at a height above 3000 m, Páramo biogeographic province. Boyacá Department, municipality of Sotaquirá (Guaguaní) and Iguaque Fauna and Flora Sanctuary (Figure <xref ref-type="fig" rid="F10">10</xref>).</p></tp:treatment-sec><tp:treatment-sec sec-type="etymology" id="SECID0EFZBI"><title>Etymology.</title><p>The species epithet <italic>muisca</italic> is a noun in apposition which refers to the indigenous tribe who inhabit in the same region where this species occur.</p></tp:treatment-sec><tp:treatment-sec><!--Section generated to contain objects referenced in tp:taxon-treatment.--><fig id="F10" position="float" orientation="portrait"><label>Figure 10.</label><caption><p>Distribution records of the entire family <tp:taxon-name><tp:taxon-name-part taxon-name-part-type="family">Paratropididae</tp:taxon-name-part></tp:taxon-name> Simon, 1889; genera differentiated by color. <bold>A</bold><italic><tp:taxon-name><tp:taxon-name-part taxon-name-part-type="genus" reg="Anisaspis">Anisaspis</tp:taxon-name-part><tp:taxon-name-part taxon-name-part-type="species" reg="camarita">camarita</tp:taxon-name-part></tp:taxon-name></italic> sp. n. <bold>B</bold><italic><tp:taxon-name><tp:taxon-name-part taxon-name-part-type="genus" reg="Anisaspis">Anisaspis</tp:taxon-name-part><tp:taxon-name-part taxon-name-part-type="species" reg="tuberculata">tuberculata</tp:taxon-name-part></tp:taxon-name></italic> Simon, 1892 <bold>C</bold><italic><tp:taxon-name><tp:taxon-name-part taxon-name-part-type="genus" reg="Anisaspoides">Anisaspoides</tp:taxon-name-part><tp:taxon-name-part taxon-name-part-type="species" reg="gigantea">gigantea</tp:taxon-name-part></tp:taxon-name></italic> F.O. Pickard-Cambridge, 1896 <bold>D</bold><italic><tp:taxon-name><tp:taxon-name-part taxon-name-part-type="genus" reg="Melloina">Melloina</tp:taxon-name-part><tp:taxon-name-part taxon-name-part-type="species" reg="gracilis">gracilis</tp:taxon-name-part></tp:taxon-name></italic> (Schenkel, 1953) <bold>E</bold><italic><tp:taxon-name><tp:taxon-name-part taxon-name-part-type="genus" reg="Melloina">Melloina</tp:taxon-name-part><tp:taxon-name-part taxon-name-part-type="species" reg="rickwesti">rickwesti</tp:taxon-name-part></tp:taxon-name></italic> Raven, 1999 <bold>F</bold><italic><tp:taxon-name><tp:taxon-name-part taxon-name-part-type="genus" reg="Melloina">Melloina</tp:taxon-name-part><tp:taxon-name-part taxon-name-part-type="species" reg="santuario">santuario</tp:taxon-name-part></tp:taxon-name></italic> Bertani, 2013 <bold>G</bold><italic><tp:taxon-name><tp:taxon-name-part taxon-name-part-type="genus" reg="Paratropis">Paratropis</tp:taxon-name-part><tp:taxon-name-part taxon-name-part-type="species" reg="elicioi">elicioi</tp:taxon-name-part></tp:taxon-name></italic> Dupérré, 2015 <bold>H</bold><italic><tp:taxon-name><tp:taxon-name-part taxon-name-part-type="genus" reg="Paratropis">Paratropis</tp:taxon-name-part><tp:taxon-name-part taxon-name-part-type="species" reg="florezi">florezi</tp:taxon-name-part></tp:taxon-name></italic> sp. n. <bold>I</bold><italic><tp:taxon-name><tp:taxon-name-part taxon-name-part-type="genus" reg="Paratropis">Paratropis</tp:taxon-name-part><tp:taxon-name-part taxon-name-part-type="species" reg="papilligera">papilligera</tp:taxon-name-part></tp:taxon-name></italic> F.O. Pickard-Cambridge, 1896 <bold>J</bold><italic><tp:taxon-name><tp:taxon-name-part taxon-name-part-type="genus" reg="Paratropis">Paratropis</tp:taxon-name-part><tp:taxon-name-part taxon-name-part-type="species" reg="sanguinea">sanguinea</tp:taxon-name-part></tp:taxon-name></italic> Mello-Leitão, 1923 <bold>K</bold><italic><tp:taxon-name><tp:taxon-name-part taxon-name-part-type="genus" reg="Paratropis">Paratropis</tp:taxon-name-part><tp:taxon-name-part taxon-name-part-type="species" reg="scruposa">scruposa</tp:taxon-name-part></tp:taxon-name></italic> Simon, 1889 <bold>L</bold><italic><tp:taxon-name><tp:taxon-name-part taxon-name-part-type="genus" reg="Paratropis">Paratropis</tp:taxon-name-part><tp:taxon-name-part taxon-name-part-type="species" reg="seminermis">seminermis</tp:taxon-name-part></tp:taxon-name></italic> Caporiacco, 1955 <bold>M</bold><italic><tp:taxon-name><tp:taxon-name-part taxon-name-part-type="genus" reg="Paratropis">Paratropis</tp:taxon-name-part><tp:taxon-name-part taxon-name-part-type="species" reg="tuxtlensis">tuxtlensis</tp:taxon-name-part></tp:taxon-name></italic> Valdez-Mondragón, Mendoza &amp; Francke, 2014 <bold>N</bold><italic><tp:taxon-name><tp:taxon-name-part taxon-name-part-type="genus" reg="Stormtropis">Stormtropis</tp:taxon-name-part><tp:taxon-name-part taxon-name-part-type="species" reg="colima">colima</tp:taxon-name-part></tp:taxon-name></italic> gen. n., sp. n. <bold>O</bold><italic><tp:taxon-name><tp:taxon-name-part taxon-name-part-type="genus" reg="Stormtropis">Stormtropis</tp:taxon-name-part><tp:taxon-name-part taxon-name-part-type="species" reg="muisca">muisca</tp:taxon-name-part></tp:taxon-name></italic> gen. n., sp. n. <bold>P</bold><italic><tp:taxon-name><tp:taxon-name-part taxon-name-part-type="genus" reg="Stormtropis">Stormtropis</tp:taxon-name-part><tp:taxon-name-part taxon-name-part-type="species" reg="paisa">paisa</tp:taxon-name-part></tp:taxon-name></italic> gen. n., sp. n. <bold>Q</bold><italic><tp:taxon-name><tp:taxon-name-part taxon-name-part-type="genus" reg="Stormtropis">Stormtropis</tp:taxon-name-part><tp:taxon-name-part taxon-name-part-type="species" reg="parvum">parvum</tp:taxon-name-part></tp:taxon-name></italic> gen. n., sp. n.</p></caption><graphic xmlns:xlink="http://www.w3.org/1999/xlink" xlink:href="zookeys-830-001-g010.jpg" position="float" orientation="portrait" xlink:type="simple" id="oo_273129.jpg"/></fig></tp:treatment-sec></tp:taxon-treatment>
