# Supplementary material for: The first Paratropididae (Araneae, Mygalomorphae) from Colombia: new genus, species and records
Source: Zookeys. 2019 Mar 14;830:1–32. doi: 10.3897/zookeys.830.31433 (PMC6428803; doi:10.3897/zookeys.830.31433)
Supplement: XML Treatment for Stormtropis paisa [file zookeys.830.31433-treatment10.xml]

<!DOCTYPE tp:taxon-treatment
  PUBLIC "-//TaxonX//DTD Taxonomic Treatment Publishing DTD v0 20100105//EN" "tax-treatment-NSO.dtd">
<tp:taxon-treatment xmlns:tp="http://www.plazi.org/taxpub"><tp:treatment-meta><kwd-group><label>Taxon classification</label><kwd><named-content xmlns:xlink="http://www.w3.org/1999/xlink" content-type="kingdom">Animalia</named-content></kwd><kwd><named-content xmlns:xlink="http://www.w3.org/1999/xlink" content-type="order">Araneae</named-content></kwd><kwd><named-content xmlns:xlink="http://www.w3.org/1999/xlink" content-type="family">Paratropididae</named-content></kwd></kwd-group><mixed-citation publication-type="journal"><person-group><name><surname>Perafán</surname><given-names>Carlos</given-names></name><name><surname>Galvis</surname><given-names>William</given-names></name><name><surname>Pérez-Miles</surname><given-names>Fernando</given-names></name></person-group><article-title>The first <tp:taxon-name><tp:taxon-name-part taxon-name-part-type="family">Paratropididae</tp:taxon-name-part></tp:taxon-name> (<tp:taxon-name><tp:taxon-name-part taxon-name-part-type="order">Araneae</tp:taxon-name-part></tp:taxon-name>, <tp:taxon-name><tp:taxon-name-part taxon-name-part-type="suborder">Mygalomorphae</tp:taxon-name-part></tp:taxon-name>) from Colombia: new genus, species and records</article-title><source>Zookeys</source><day>14</day><month>3</month><year>2019</year><volume>830</volume><fpage>1</fpage><lpage>32</lpage><pub-id pub-id-type="doi">10.3897/zookeys.830.31433</pub-id></mixed-citation></tp:treatment-meta><tp:nomenclature><tp:taxon-name>
                <tp:taxon-name-part taxon-name-part-type="genus" reg="Stormtropis">Stormtropis</tp:taxon-name-part>
                <tp:taxon-name-part taxon-name-part-type="species" reg="paisa">paisa</tp:taxon-name-part>
                <object-id xmlns:xlink="http://www.w3.org/1999/xlink" content-type="zoobank" xlink:type="simple">http://zoobank.org/BDCF8B14-4E67-436B-9BE8-7625D492002A</object-id>
              </tp:taxon-name><tp:taxon-status xmlns:xlink="http://www.w3.org/1999/xlink" xlink:type="simple">sp. n.</tp:taxon-status><xref ref-type="fig" rid="F7">Figures 7</xref><xref ref-type="fig" rid="F8">, 8</xref></tp:nomenclature><tp:treatment-sec sec-type="type material" id="SECID0E41BI"><title>Type material.</title><p><bold><italic>Holotype</italic></bold> male from Colombia, Antioquia, Santa Elena, Parque Ecoturístico Arví, Piedras Blancas, 12-iv-2017, 2400 m, col. C. Perafán, L. Montes de Oca, F. Pérez-Miles, J. Salazar, (<named-content xmlns:xlink="http://www.w3.org/1999/xlink" content-type="dwc:institutional_code" xlink:type="simple">ICN</named-content>-Ar 11441). <bold><italic>Paratypes</italic></bold>: 3 females with the same data (<named-content xmlns:xlink="http://www.w3.org/1999/xlink" content-type="dwc:institutional_code" xlink:type="simple">ICN</named-content>-Ar 11442-11443) (<named-content xmlns:xlink="http://www.w3.org/1999/xlink" content-type="dwc:institutional_code" xlink:type="simple">FC-My</named-content> 1409).</p></tp:treatment-sec><tp:treatment-sec sec-type="diagnosis" id="SECID0ED3BI"><title>Diagnosis.</title><p><italic><tp:taxon-name><tp:taxon-name-part taxon-name-part-type="genus" reg="Stormtropis">Stormtropis</tp:taxon-name-part><tp:taxon-name-part taxon-name-part-type="species" reg="paisa">paisa</tp:taxon-name-part></tp:taxon-name></italic> sp. n. differs from the other species of the genus by the presence of a sclerotized dark mark on proximal dorsal tibia, with a slight excavation (Figure <xref ref-type="fig" rid="F7">7A</xref>). Males additionally differ from the other species by the presence of a tibial apophysis bearing more numerous spines on the proximal row (12) (Figure <xref ref-type="fig" rid="F7">7D, E</xref>); in the other species with tibial apophysis the number of such spines is 5–6; and by the palpal bulb with the embolus sinuous, distally twisted and more widened on the apex (Figure <xref ref-type="fig" rid="F7">7F, G</xref>). Females can be distinguished by the morphology of the spermathecal receptacles with a tubular neck and a wide globose fundus (mushroom shaped) (Figure <xref ref-type="fig" rid="F8">8D</xref>).</p><fig id="F7" position="float" orientation="portrait"><label>Figure 7.</label><caption><p><italic><tp:taxon-name><tp:taxon-name-part taxon-name-part-type="genus" reg="Stormtropis">Stormtropis</tp:taxon-name-part><tp:taxon-name-part taxon-name-part-type="species" reg="paisa">paisa</tp:taxon-name-part></tp:taxon-name></italic> gen. n., sp. n., male. <bold>A, B</bold><italic>habitus</italic><bold>A</bold> dorsal view <bold>B</bold> ventral view <bold>C</bold> sternum, labium and maxillae <bold>D, E</bold> tibial apophysis on leg I <bold>D</bold> prolateral view <bold>E</bold> ventral view <bold>F, G</bold> palpal bulb <bold>F</bold> prolateral view <bold>G</bold> retrolateral view. Arrows point to the triangular tooth on the subapical region of the embolus. Scale bars: 1.0 mm (<bold>A–C</bold>); 0.5 mm (<bold>D, E</bold>); 0.25 mm (<bold>F, G</bold>).</p></caption><graphic xmlns:xlink="http://www.w3.org/1999/xlink" xlink:href="zookeys-830-001-g007.jpg" position="float" orientation="portrait" xlink:type="simple" id="oo_273126.jpg"/></fig><fig id="F8" position="float" orientation="portrait"><label>Figure 8.</label><caption><p><italic><tp:taxon-name><tp:taxon-name-part taxon-name-part-type="genus" reg="Stormtropis">Stormtropis</tp:taxon-name-part><tp:taxon-name-part taxon-name-part-type="species" reg="paisa">paisa</tp:taxon-name-part></tp:taxon-name></italic> gen. n., sp. n., female. <bold>A, B</bold><italic>habitus</italic><bold>A</bold> dorsal view <bold>B</bold> ventral view <bold>C</bold> sternum, labium and maxillae <bold>D</bold> spermathecae. Scale bars: 1.0 mm (<bold>A–C</bold>); 0.2 mm (<bold>D</bold>).</p></caption><graphic xmlns:xlink="http://www.w3.org/1999/xlink" xlink:href="zookeys-830-001-g008.jpg" position="float" orientation="portrait" xlink:type="simple" id="oo_273127.jpg"/></fig></tp:treatment-sec><tp:treatment-sec sec-type="description" id="SECID0EAACI"><title>Description.</title><p><bold><italic>Holotype male</italic></bold> (<named-content xmlns:xlink="http://www.w3.org/1999/xlink" content-type="dwc:institutional_code" xlink:type="simple">ICN</named-content>-Ar 11441) (Figure <xref ref-type="fig" rid="F7">7</xref>): total length 8.5; carapace length 3.9, width 4.0; abdomen length 4.7, width 2.7; chelicerae length 1.6. Color (in alcohol): body with soil particles encrusted; carapace, chelicerae, coxa, trochanter and femur reddish brown; abdomen dorsally and patella-tarsus brown, tibiae dorsally with a proximal dark brown mark. Carapace: glabrous, striae conspicuous, lateral margins with single line of curved setae mixed with dispersed clubbed setae; caput arched, with three longitudinal lines of plumose setae; caput slightly arched, separated from thoracic region by transverse shallow fovea, straight, width 0.7 (Figure <xref ref-type="fig" rid="F7">7A</xref>). Eyes and ocular tubercle: tubercle length 0.6, width 0.8, very elevated (height 0.6) and forwardly directed, with few stout setae. Clypeus absent. Anterior eye row slightly procurved, posterior slightly recurved. Ocular sizes and interdistances: <abbrev xmlns:xlink="http://www.w3.org/1999/xlink" xlink:title="anterior median eyes" id="ABBRID0E2ACI" xlink:type="simple">AME</abbrev> 0.25, <abbrev xmlns:xlink="http://www.w3.org/1999/xlink" xlink:title="anterior lateral eye" id="ABBRID0E6ACI" xlink:type="simple">ALE</abbrev> 0.30, <abbrev xmlns:xlink="http://www.w3.org/1999/xlink" xlink:title="posterior median eyes" id="ABBRID0EDBCI" xlink:type="simple">PME</abbrev> 0.20, <abbrev xmlns:xlink="http://www.w3.org/1999/xlink" xlink:title="posterior lateral eyes" id="ABBRID0EHBCI" xlink:type="simple">PLE</abbrev> 0.25, <abbrev xmlns:xlink="http://www.w3.org/1999/xlink" xlink:title="anterior median eyes" id="ABBRID0ELBCI" xlink:type="simple">AME</abbrev>-<abbrev xmlns:xlink="http://www.w3.org/1999/xlink" xlink:title="anterior median eyes" id="ABBRID0EPBCI" xlink:type="simple">AME</abbrev> 0.10, <abbrev xmlns:xlink="http://www.w3.org/1999/xlink" xlink:title="anterior median eyes" id="ABBRID0ETBCI" xlink:type="simple">AME</abbrev>-<abbrev xmlns:xlink="http://www.w3.org/1999/xlink" xlink:title="anterior lateral eye" id="ABBRID0EXBCI" xlink:type="simple">ALE</abbrev> 0.03, <abbrev xmlns:xlink="http://www.w3.org/1999/xlink" xlink:title="posterior median eyes" id="ABBRID0E2BCI" xlink:type="simple">PME</abbrev>-<abbrev xmlns:xlink="http://www.w3.org/1999/xlink" xlink:title="posterior median eyes" id="ABBRID0E6BCI" xlink:type="simple">PME</abbrev> 0.35, <abbrev xmlns:xlink="http://www.w3.org/1999/xlink" xlink:title="posterior median eyes" id="ABBRID0EDCCI" xlink:type="simple">PME</abbrev>-<abbrev xmlns:xlink="http://www.w3.org/1999/xlink" xlink:title="posterior lateral eyes" id="ABBRID0EHCCI" xlink:type="simple">PLE</abbrev> 0.03, <abbrev xmlns:xlink="http://www.w3.org/1999/xlink" xlink:title="anterior lateral eye" id="ABBRID0ELCCI" xlink:type="simple">ALE</abbrev>-<abbrev xmlns:xlink="http://www.w3.org/1999/xlink" xlink:title="posterior lateral eyes" id="ABBRID0EPCCI" xlink:type="simple">PLE</abbrev> 0.05, <abbrev xmlns:xlink="http://www.w3.org/1999/xlink" xlink:title="anterior median eyes" id="ABBRID0ETCCI" xlink:type="simple">AME</abbrev>-<abbrev xmlns:xlink="http://www.w3.org/1999/xlink" xlink:title="posterior median eyes" id="ABBRID0EXCCI" xlink:type="simple">PME</abbrev> 0.03, <abbrev xmlns:xlink="http://www.w3.org/1999/xlink" xlink:title="anterior lateral eye" id="ABBRID0E2CCI" xlink:type="simple">ALE</abbrev>-<abbrev xmlns:xlink="http://www.w3.org/1999/xlink" xlink:title="anterior lateral eye" id="ABBRID0E6CCI" xlink:type="simple">ALE</abbrev> 0.50, <abbrev xmlns:xlink="http://www.w3.org/1999/xlink" xlink:title="posterior lateral eyes" id="ABBRID0EDDCI" xlink:type="simple">PLE</abbrev>-<abbrev xmlns:xlink="http://www.w3.org/1999/xlink" xlink:title="posterior lateral eyes" id="ABBRID0EHDCI" xlink:type="simple">PLE</abbrev> 0.48. Chelicerae: short sparse bristles on dorsal and lateral areas, long bristles on ventral and anterior area. Rastellum absent. Cheliceral furrow narrow, with two rows of teeth, 10 teeth on promargin, 10/9 teeth on retromargin. Fang long. Labium sub-trapezoid, length 0.90, width 0.50, with 33 elongated cuspules on anterior edge (Figure <xref ref-type="fig" rid="F7">7C</xref>). Labio-sternal groove wide. Maxillae longer than wide, with the anterior prolateral lobe very elongated, conical; with 35 elongated cuspules widely distributed throughout the prolateral half of the maxillae; field of cuspules wider proximally (Figure <xref ref-type="fig" rid="F7">7C</xref>). Sternum heart shaped with an anterior nodule, length 1.60, width 2.00; three pairs of sigillae, anterior and median subcircular, submarginal; posterior sigillae oval, marginal (Figure <xref ref-type="fig" rid="F7">7C</xref>). Anterior edge of sternum with a semicircular area slightly elevated (joined to labio-sternal groove) (Figure <xref ref-type="fig" rid="F7">7C</xref>).</p><p>Legs: cuticle with soil particles encrusted. Leg and palpal segments measurements provided in Table <xref ref-type="table" rid="T7">7</xref>. Legs I slightly stouter than II-IV. Clubbed plumose and thorn-like setae. Trichobothria: filiform, on central 2/3 of tarsi, palp and all legs 5; on distal 1/4 of metatarsi, leg I 4, II–IV 3; on proximal 1/3 of tibiae, palp and legs I-III 5 in two rows (2/3 each), IV 4. Scopula absent, pseudoscopula slightly denser on tarsi I and II, sparse pseudoscopula setae on tarsi III and IV. Claw tufts absent. Tarsal claws: <abbrev xmlns:xlink="http://www.w3.org/1999/xlink" xlink:title="inferior tarsal claw" id="ABBRID0EBECI" xlink:type="simple">ITC</abbrev> absent on all legs; <abbrev xmlns:xlink="http://www.w3.org/1999/xlink" xlink:title="superior tarsal claw" id="ABBRID0EFECI" xlink:type="simple">STC</abbrev> long, with one tooth on all legs. Tibial apophysis on leg I present: only one flattened branch on distal prolateral side, with spines on two parallel rows, 15 distal and 12 proximal (Figure <xref ref-type="fig" rid="F7">7D, E</xref>). Thorn-like setae on tibiae, metatarsi, and tarsi of all legs, more dense on legs III and IV. Spines absent.</p><table-wrap id="T7" position="float" orientation="portrait"><label>Table 7.</label><caption><p>Length (in mm) of legs and palpal segments of the holotype male / paratype female <italic><tp:taxon-name><tp:taxon-name-part taxon-name-part-type="genus" reg="Stormtropis">Stormtropis</tp:taxon-name-part><tp:taxon-name-part taxon-name-part-type="species" reg="paisa">paisa</tp:taxon-name-part></tp:taxon-name></italic> sp. n.</p></caption><table id="TID0ENABI" rules="all"><tbody><tr><th rowspan="1" colspan="1"/><th rowspan="1" colspan="1">I</th><th rowspan="1" colspan="1">II</th><th rowspan="1" colspan="1">III</th><th rowspan="1" colspan="1">IV</th><th rowspan="1" colspan="1">Palp</th></tr><tr><td rowspan="1" colspan="1">Femur</td><td rowspan="1" colspan="1">3.8/3.8</td><td rowspan="1" colspan="1">3.1/3.0</td><td rowspan="1" colspan="1">2.6/2.7</td><td rowspan="1" colspan="1">3.5/3.7</td><td rowspan="1" colspan="1">1.8/2.2</td></tr><tr><td rowspan="1" colspan="1">Patella</td><td rowspan="1" colspan="1">1.8/2.2</td><td rowspan="1" colspan="1">1.5/1.6</td><td rowspan="1" colspan="1">1.3/1.5</td><td rowspan="1" colspan="1">1.4/1.6</td><td rowspan="1" colspan="1">1.1/1.3</td></tr><tr><td rowspan="1" colspan="1">Tibia</td><td rowspan="1" colspan="1">3.0/2.8</td><td rowspan="1" colspan="1">2.2/1.9</td><td rowspan="1" colspan="1">1.7/1.6</td><td rowspan="1" colspan="1">2.8/2.7</td><td rowspan="1" colspan="1">1.3/1.2</td></tr><tr><td rowspan="1" colspan="1">Metatarsus</td><td rowspan="1" colspan="1">2.8/2.3</td><td rowspan="1" colspan="1">2.4/2.0</td><td rowspan="1" colspan="1">2.1/2.0</td><td rowspan="1" colspan="1">3.1/3.1</td><td rowspan="1" colspan="1">–</td></tr><tr><td rowspan="1" colspan="1">Tarsus</td><td rowspan="1" colspan="1">1.6/1.3</td><td rowspan="1" colspan="1">1.5/1.3</td><td rowspan="1" colspan="1">1.3/1.3</td><td rowspan="1" colspan="1">1.7/1.7</td><td rowspan="1" colspan="1">0.8/1.9</td></tr><tr><td rowspan="1" colspan="1">Total</td><td rowspan="1" colspan="1">13.0/12.4</td><td rowspan="1" colspan="1">10.7/9.8</td><td rowspan="1" colspan="1">9.0/9.1</td><td rowspan="1" colspan="1">12.5/12.8</td><td rowspan="1" colspan="1">5.0/6.6</td></tr></tbody></table></table-wrap><p>Palp: cymbium with two unequal lobes separated by a sclerotized groove; tibia with a distoventral groove. Palpal bulb pyriform elongated; embolus sinuous and distally twisted, long, tapering to the apex; a triangular translucent tooth on subapical region (Figure <xref ref-type="fig" rid="F7">7F, G</xref>).</p><p>Abdomen: oval, with seven transverse dorsal rows of 4–6 small clubbed setae; with smaller plumose clubbed setae, principally on posterior area (Figure <xref ref-type="fig" rid="F7">7A</xref>). Book lung apertures projected, oval, and sclerotized (Figure <xref ref-type="fig" rid="F7">7B</xref>). Spinnerets: <abbrev xmlns:xlink="http://www.w3.org/1999/xlink" xlink:title="posterior median spinnerets" id="ABBRID0E1JCI" xlink:type="simple">PMS</abbrev> length 0.30; <abbrev xmlns:xlink="http://www.w3.org/1999/xlink" xlink:title="posterior lateral spinnerets" id="ABBRID0E5JCI" xlink:type="simple">PLS</abbrev> length 1.4, apical segment digitiform (Figure <xref ref-type="fig" rid="F7">7B</xref>).</p><p><bold><italic>Female</italic></bold> (<named-content xmlns:xlink="http://www.w3.org/1999/xlink" content-type="dwc:institutional_code" xlink:type="simple">ICN</named-content>-Ar 11442) (Figure <xref ref-type="fig" rid="F8">8</xref>): total length 11.7; carapace length 4.8, width 4.6; abdomen length 6.4, width 4.0; chelicerae length 2.4. Color, coverage, and habitus as in male (Figure <xref ref-type="fig" rid="F8">8A, B</xref>). Eyes and ocular tubercle: tubercle length 0.7, width 1.0, very elevated (height 0.7) and forwardly directed, with setae. Clypeus absent. Anterior eye row slightly procurved, posterior recurved. Ocular sizes and interdistances: <abbrev xmlns:xlink="http://www.w3.org/1999/xlink" xlink:title="anterior median eyes" id="ABBRID0E4KCI" xlink:type="simple">AME</abbrev> 0.25, <abbrev xmlns:xlink="http://www.w3.org/1999/xlink" xlink:title="anterior lateral eye" id="ABBRID0EBLCI" xlink:type="simple">ALE</abbrev> 0.33, <abbrev xmlns:xlink="http://www.w3.org/1999/xlink" xlink:title="posterior median eyes" id="ABBRID0EFLCI" xlink:type="simple">PME</abbrev> 0.23, <abbrev xmlns:xlink="http://www.w3.org/1999/xlink" xlink:title="posterior lateral eyes" id="ABBRID0EJLCI" xlink:type="simple">PLE</abbrev> 0.25, <abbrev xmlns:xlink="http://www.w3.org/1999/xlink" xlink:title="anterior median eyes" id="ABBRID0ENLCI" xlink:type="simple">AME</abbrev>-<abbrev xmlns:xlink="http://www.w3.org/1999/xlink" xlink:title="anterior median eyes" id="ABBRID0ERLCI" xlink:type="simple">AME</abbrev> 0.05, <abbrev xmlns:xlink="http://www.w3.org/1999/xlink" xlink:title="anterior median eyes" id="ABBRID0EVLCI" xlink:type="simple">AME</abbrev>-<abbrev xmlns:xlink="http://www.w3.org/1999/xlink" xlink:title="anterior lateral eye" id="ABBRID0EZLCI" xlink:type="simple">ALE</abbrev> 0.05, <abbrev xmlns:xlink="http://www.w3.org/1999/xlink" xlink:title="posterior median eyes" id="ABBRID0E4LCI" xlink:type="simple">PME</abbrev>-<abbrev xmlns:xlink="http://www.w3.org/1999/xlink" xlink:title="posterior median eyes" id="ABBRID0EBMCI" xlink:type="simple">PME</abbrev> 0.43, <abbrev xmlns:xlink="http://www.w3.org/1999/xlink" xlink:title="posterior median eyes" id="ABBRID0EFMCI" xlink:type="simple">PME</abbrev>-<abbrev xmlns:xlink="http://www.w3.org/1999/xlink" xlink:title="posterior lateral eyes" id="ABBRID0EJMCI" xlink:type="simple">PLE</abbrev> 0.03, <abbrev xmlns:xlink="http://www.w3.org/1999/xlink" xlink:title="anterior lateral eye" id="ABBRID0ENMCI" xlink:type="simple">ALE</abbrev>-<abbrev xmlns:xlink="http://www.w3.org/1999/xlink" xlink:title="posterior lateral eyes" id="ABBRID0ERMCI" xlink:type="simple">PLE</abbrev> 0.05, <abbrev xmlns:xlink="http://www.w3.org/1999/xlink" xlink:title="anterior median eyes" id="ABBRID0EVMCI" xlink:type="simple">AME</abbrev>-<abbrev xmlns:xlink="http://www.w3.org/1999/xlink" xlink:title="posterior median eyes" id="ABBRID0EZMCI" xlink:type="simple">PME</abbrev> 0.05, <abbrev xmlns:xlink="http://www.w3.org/1999/xlink" xlink:title="anterior lateral eye" id="ABBRID0E4MCI" xlink:type="simple">ALE</abbrev>-<abbrev xmlns:xlink="http://www.w3.org/1999/xlink" xlink:title="anterior lateral eye" id="ABBRID0EBNCI" xlink:type="simple">ALE</abbrev> 0.55, <abbrev xmlns:xlink="http://www.w3.org/1999/xlink" xlink:title="posterior lateral eyes" id="ABBRID0EFNCI" xlink:type="simple">PLE</abbrev>-<abbrev xmlns:xlink="http://www.w3.org/1999/xlink" xlink:title="posterior lateral eyes" id="ABBRID0EJNCI" xlink:type="simple">PLE</abbrev> 0.60. Chelicerae as in male. Rastellum absent. Cheliceral furrow with two rows of well-developed teeth, 12/7 teeth on promargin, 11/13 teeth on retromargin. Labium sub-trapezoid, length 0.6, width 1.2, with 53 cuspules on anterior edge (Figure <xref ref-type="fig" rid="F8">8A</xref>). Labio-sternal groove wide. Maxillae longer than wide, with the anterior prolateral lobe very elongated, conical; with 75/77 cuspules spaced, largely spread over prolatero-ventral border from the inner edge to anterior lobe. Sternum and sigillae as in male; sternum length 2.0, width 2.7 (Figure <xref ref-type="fig" rid="F8">8A</xref>).</p><p>Legs: cuticle as in male. Leg and palpal segments measurements provided in Table <xref ref-type="table" rid="T7">7</xref>. Legs I clearly thicker than the others. Bristles, clubbed, thorn-like setae, and spines present. Trichobothria: filiform, on central 2/3 of tarsi, palp 5, legs I–II 5, III 4, IV 6; on distal 1/4 of metatarsi, leg I 4, II 3, III 4, IV 2; on proximal 1/3 of tibiae, palp 4, legs I-II two rows of 2 each, III two rows of 3 and 2 each, IV 4. Scopula and pseudoscopula absent. Claw tufts absent. Tarsal claws: <abbrev xmlns:xlink="http://www.w3.org/1999/xlink" xlink:title="inferior tarsal claw" id="ABBRID0E2NCI" xlink:type="simple">ITC</abbrev> present on leg I; <abbrev xmlns:xlink="http://www.w3.org/1999/xlink" xlink:title="superior tarsal claw" id="ABBRID0E6NCI" xlink:type="simple">STC</abbrev> present on all legs with one tooth. Spination: principally thorn-like setae on all segments. Spines: palp 0; leg I <abbrev xmlns:xlink="http://www.w3.org/1999/xlink" xlink:title="femur" id="ABBRID0EDOCI" xlink:type="simple">fe</abbrev> 0, <abbrev xmlns:xlink="http://www.w3.org/1999/xlink" xlink:title="patella" id="ABBRID0EHOCI" xlink:type="simple">pa</abbrev> 0, <abbrev xmlns:xlink="http://www.w3.org/1999/xlink" xlink:title="tibia" id="ABBRID0ELOCI" xlink:type="simple">ti</abbrev> 0, <abbrev xmlns:xlink="http://www.w3.org/1999/xlink" xlink:title="metatarsus" id="ABBRID0EPOCI" xlink:type="simple">me</abbrev> 2v, 2pv, 4rv,1r, <abbrev xmlns:xlink="http://www.w3.org/1999/xlink" xlink:title="tarsus" id="ABBRID0ETOCI" xlink:type="simple">ta</abbrev> 4pv, 5rv; leg II <abbrev xmlns:xlink="http://www.w3.org/1999/xlink" xlink:title="femur" id="ABBRID0EXOCI" xlink:type="simple">fe</abbrev> 0, <abbrev xmlns:xlink="http://www.w3.org/1999/xlink" xlink:title="patella" id="ABBRID0E2OCI" xlink:type="simple">pa</abbrev> 0, <abbrev xmlns:xlink="http://www.w3.org/1999/xlink" xlink:title="tibia" id="ABBRID0E6OCI" xlink:type="simple">ti</abbrev> 0, <abbrev xmlns:xlink="http://www.w3.org/1999/xlink" xlink:title="metatarsus" id="ABBRID0EDPCI" xlink:type="simple">me</abbrev> 1pd, 2v, 1pv, <abbrev xmlns:xlink="http://www.w3.org/1999/xlink" xlink:title="tarsus" id="ABBRID0EHPCI" xlink:type="simple">ta</abbrev> 0; leg III <abbrev xmlns:xlink="http://www.w3.org/1999/xlink" xlink:title="femur" id="ABBRID0ELPCI" xlink:type="simple">fe</abbrev> 0, <abbrev xmlns:xlink="http://www.w3.org/1999/xlink" xlink:title="patella" id="ABBRID0EPPCI" xlink:type="simple">pa</abbrev> 0, <abbrev xmlns:xlink="http://www.w3.org/1999/xlink" xlink:title="tibia" id="ABBRID0ETPCI" xlink:type="simple">ti</abbrev> 0, <abbrev xmlns:xlink="http://www.w3.org/1999/xlink" xlink:title="metatarsus" id="ABBRID0EXPCI" xlink:type="simple">me</abbrev> 1pv, 1pd, <abbrev xmlns:xlink="http://www.w3.org/1999/xlink" xlink:title="tarsus" id="ABBRID0E2PCI" xlink:type="simple">ta</abbrev> 0; leg IV <abbrev xmlns:xlink="http://www.w3.org/1999/xlink" xlink:title="femur" id="ABBRID0E6PCI" xlink:type="simple">fe</abbrev> 0, <abbrev xmlns:xlink="http://www.w3.org/1999/xlink" xlink:title="patella" id="ABBRID0EDQCI" xlink:type="simple">pa</abbrev> 0, <abbrev xmlns:xlink="http://www.w3.org/1999/xlink" xlink:title="tibia" id="ABBRID0EHQCI" xlink:type="simple">ti</abbrev> 0, <abbrev xmlns:xlink="http://www.w3.org/1999/xlink" xlink:title="metatarsus" id="ABBRID0ELQCI" xlink:type="simple">me</abbrev> 1pv, <abbrev xmlns:xlink="http://www.w3.org/1999/xlink" xlink:title="tarsus" id="ABBRID0EPQCI" xlink:type="simple">ta</abbrev> 0.</p><p>Abdomen: book lung apertures and spinnerets as in male (Figure <xref ref-type="fig" rid="F8">8B</xref>). Two spermathecal receptacles with a tubular neck, ended in a globose flattened fundus; spermathecal fundus with higher density of glands than the neck (mushroom shaped, Figure <xref ref-type="fig" rid="F8">8D</xref>). Spinnerets: <abbrev xmlns:xlink="http://www.w3.org/1999/xlink" xlink:title="posterior median spinnerets" id="ABBRID0E4QCI" xlink:type="simple">PMS</abbrev> length 0.40; <abbrev xmlns:xlink="http://www.w3.org/1999/xlink" xlink:title="posterior lateral spinnerets" id="ABBRID0EBRCI" xlink:type="simple">PLS</abbrev> length 2.20, apical segment digitiform (Figure <xref ref-type="fig" rid="F8">8B</xref>).</p></tp:treatment-sec><tp:treatment-sec sec-type="distribution" id="SECID0EJRCI"><title>Distribution.</title><p>Only known from its type locality, Central Cordillera of the Colombian Andes, Antioquia Department, Medellin (Santa Elena), at 2400 m altitude (Figure <xref ref-type="fig" rid="F10">10</xref>).</p></tp:treatment-sec><tp:treatment-sec sec-type="etymology" id="SECID0ETRCI"><title>Etymology.</title><p>The species epithet <italic>paisa</italic> is a noun in apposition which means the vernacular name given to the people of Medellín, where the species occurs.</p></tp:treatment-sec><tp:treatment-sec><!--Section generated to contain objects referenced in tp:taxon-treatment.--><fig id="F10" position="float" orientation="portrait"><label>Figure 10.</label><caption><p>Distribution records of the entire family <tp:taxon-name><tp:taxon-name-part taxon-name-part-type="family">Paratropididae</tp:taxon-name-part></tp:taxon-name> Simon, 1889; genera differentiated by color. <bold>A</bold><italic><tp:taxon-name><tp:taxon-name-part taxon-name-part-type="genus" reg="Anisaspis">Anisaspis</tp:taxon-name-part><tp:taxon-name-part taxon-name-part-type="species" reg="camarita">camarita</tp:taxon-name-part></tp:taxon-name></italic> sp. n. <bold>B</bold><italic><tp:taxon-name><tp:taxon-name-part taxon-name-part-type="genus" reg="Anisaspis">Anisaspis</tp:taxon-name-part><tp:taxon-name-part taxon-name-part-type="species" reg="tuberculata">tuberculata</tp:taxon-name-part></tp:taxon-name></italic> Simon, 1892 <bold>C</bold><italic><tp:taxon-name><tp:taxon-name-part taxon-name-part-type="genus" reg="Anisaspoides">Anisaspoides</tp:taxon-name-part><tp:taxon-name-part taxon-name-part-type="species" reg="gigantea">gigantea</tp:taxon-name-part></tp:taxon-name></italic> F.O. Pickard-Cambridge, 1896 <bold>D</bold><italic><tp:taxon-name><tp:taxon-name-part taxon-name-part-type="genus" reg="Melloina">Melloina</tp:taxon-name-part><tp:taxon-name-part taxon-name-part-type="species" reg="gracilis">gracilis</tp:taxon-name-part></tp:taxon-name></italic> (Schenkel, 1953) <bold>E</bold><italic><tp:taxon-name><tp:taxon-name-part taxon-name-part-type="genus" reg="Melloina">Melloina</tp:taxon-name-part><tp:taxon-name-part taxon-name-part-type="species" reg="rickwesti">rickwesti</tp:taxon-name-part></tp:taxon-name></italic> Raven, 1999 <bold>F</bold><italic><tp:taxon-name><tp:taxon-name-part taxon-name-part-type="genus" reg="Melloina">Melloina</tp:taxon-name-part><tp:taxon-name-part taxon-name-part-type="species" reg="santuario">santuario</tp:taxon-name-part></tp:taxon-name></italic> Bertani, 2013 <bold>G</bold><italic><tp:taxon-name><tp:taxon-name-part taxon-name-part-type="genus" reg="Paratropis">Paratropis</tp:taxon-name-part><tp:taxon-name-part taxon-name-part-type="species" reg="elicioi">elicioi</tp:taxon-name-part></tp:taxon-name></italic> Dupérré, 2015 <bold>H</bold><italic><tp:taxon-name><tp:taxon-name-part taxon-name-part-type="genus" reg="Paratropis">Paratropis</tp:taxon-name-part><tp:taxon-name-part taxon-name-part-type="species" reg="florezi">florezi</tp:taxon-name-part></tp:taxon-name></italic> sp. n. <bold>I</bold><italic><tp:taxon-name><tp:taxon-name-part taxon-name-part-type="genus" reg="Paratropis">Paratropis</tp:taxon-name-part><tp:taxon-name-part taxon-name-part-type="species" reg="papilligera">papilligera</tp:taxon-name-part></tp:taxon-name></italic> F.O. Pickard-Cambridge, 1896 <bold>J</bold><italic><tp:taxon-name><tp:taxon-name-part taxon-name-part-type="genus" reg="Paratropis">Paratropis</tp:taxon-name-part><tp:taxon-name-part taxon-name-part-type="species" reg="sanguinea">sanguinea</tp:taxon-name-part></tp:taxon-name></italic> Mello-Leitão, 1923 <bold>K</bold><italic><tp:taxon-name><tp:taxon-name-part taxon-name-part-type="genus" reg="Paratropis">Paratropis</tp:taxon-name-part><tp:taxon-name-part taxon-name-part-type="species" reg="scruposa">scruposa</tp:taxon-name-part></tp:taxon-name></italic> Simon, 1889 <bold>L</bold><italic><tp:taxon-name><tp:taxon-name-part taxon-name-part-type="genus" reg="Paratropis">Paratropis</tp:taxon-name-part><tp:taxon-name-part taxon-name-part-type="species" reg="seminermis">seminermis</tp:taxon-name-part></tp:taxon-name></italic> Caporiacco, 1955 <bold>M</bold><italic><tp:taxon-name><tp:taxon-name-part taxon-name-part-type="genus" reg="Paratropis">Paratropis</tp:taxon-name-part><tp:taxon-name-part taxon-name-part-type="species" reg="tuxtlensis">tuxtlensis</tp:taxon-name-part></tp:taxon-name></italic> Valdez-Mondragón, Mendoza &amp; Francke, 2014 <bold>N</bold><italic><tp:taxon-name><tp:taxon-name-part taxon-name-part-type="genus" reg="Stormtropis">Stormtropis</tp:taxon-name-part><tp:taxon-name-part taxon-name-part-type="species" reg="colima">colima</tp:taxon-name-part></tp:taxon-name></italic> gen. n., sp. n. <bold>O</bold><italic><tp:taxon-name><tp:taxon-name-part taxon-name-part-type="genus" reg="Stormtropis">Stormtropis</tp:taxon-name-part><tp:taxon-name-part taxon-name-part-type="species" reg="muisca">muisca</tp:taxon-name-part></tp:taxon-name></italic> gen. n., sp. n. <bold>P</bold><italic><tp:taxon-name><tp:taxon-name-part taxon-name-part-type="genus" reg="Stormtropis">Stormtropis</tp:taxon-name-part><tp:taxon-name-part taxon-name-part-type="species" reg="paisa">paisa</tp:taxon-name-part></tp:taxon-name></italic> gen. n., sp. n. <bold>Q</bold><italic><tp:taxon-name><tp:taxon-name-part taxon-name-part-type="genus" reg="Stormtropis">Stormtropis</tp:taxon-name-part><tp:taxon-name-part taxon-name-part-type="species" reg="parvum">parvum</tp:taxon-name-part></tp:taxon-name></italic> gen. n., sp. n.</p></caption><graphic xmlns:xlink="http://www.w3.org/1999/xlink" xlink:href="zookeys-830-001-g010.jpg" position="float" orientation="portrait" xlink:type="simple" id="oo_273129.jpg"/></fig></tp:treatment-sec></tp:taxon-treatment>
